# Supplementary material for: Island biogeography and human practices drive ecological connectivity in mosquito species richness in the Lakshadweep Archipelago
Source: Sci Rep. 2022 May 16;12:8060. doi: 10.1038/s41598-022-11898-y (PMC9110355; doi:10.1038/s41598-022-11898-y)
Supplement: Supplementary file 3 — Supplementary Information 3. [file 41598_2022_11898_MOESM3_ESM.xlsx]

## Sheet: Table S1
Island biogeography and human practices drive ecological connectivity in mosquito species richness in the Lakshadweep Archipelago
Muhammad Nihad PP1, Rohini PD1,2, Sutharshan G. 1,2, Anagha Ajith PK1, Sumitha MK2, Shanmuga Priya A2, Rahul P.2, Sasikumar V2, Shaibal Dasgupta1, Jayalakshmi Krishnan2 and Farah Ishtiaq1*
1Tata Institute for Genetics and Society, InStem Building, GKVK Post, Bellary Road, Bangalore 560065, India
2Department of Life Sciences, Central University of Tamil Nadu, Neelakudy, 610005, Thiruvarur, Tamil Nadu, India.
*Corresponding author: farah.ishtiaq@tigs.res.in
Table S1. Summary of mosquito survey in 10 inhabited islands in the Lakshadweep islands
Island	log (Area)	log (Proximity)	Population	Isolation	Isolation	Isolation	Larval richness	Adult richness	Dates surveyed	No. of houses on the island	10% of houses from total	Total houses inspected for adult + larval sampling	No. of houses surveyed for larval habitat/ container inspected	Dawn collection	Dusk collection	CDC light trap
				(Kochi)	(Calicut)	(Mangalore)
Agatti	0.684845	1.77085		2.65992	2.59769	2.55871	6	2	21 Nov-4 Dec 2019				128/275	17	27	9
			8406							1731	173	201
Kavaratti	0.717671	1.77085	13406	2.6053	2.54778	2.54283	11	8	3-22 Oct 2019	2621	262	264	195/451	22	27	8
Androth	0.770852	1.91381	11835	2.47567	2.37291	2.41162	8	4	12-26 Dec2019	2253	225	300	250/603	9	31	10
Bitra	0.043362	1.76343	271	2.68305	2.59879	2.50515	1	2	15-23 Dec 2019	88	8	19	10/35	1	1	1
Chetlat	0.380211	1.59106	2436	2.63649	2.53403	2.4216	4	3	10-24 Dec 2019	531	53	77	50/140	5	11	4
Kadmath	0.623249	1.07918	5581	2.60959	2.51851	2.45788	4	3	22 Nov-5 Dec 2019	1157	115	140	100/288	4	29	7
Amini	0.556303	1.07918	7918	2.61172	2.52634	2.47567	5	3	2-16 Nov 2019	1430	143	168	81/199	12	47	6
Kiltan	0.50515	1.57978	4497	2.5966	2.48714	2.39794	5	3	1-15 Oct 2019	931	93	169	76/115	18	72	1
Kalpeni	0.578639	1.91381	4479	2.45939	2.42488	2.52375	8	3	2-26 Nov 2019	986	98	131	75/246	5	20	9
Minicoy	0.763428	2.32015	13102	2.60097	2.66276	2.734	8	5	6-13 Jan 2020	1640	164	164	120/324	10	12	8

## Sheet: Table S2
Island biogeography and human practices drive ecological connectivity in mosquito species richness in the Lakshadweep Archipelago
Muhammad Nihad PP1, Rohini PD1,2, Sutharshan G. 1,2, Anagha Ajith PK1, Sumitha MK2, Shanmuga Priya A2, Rahul P.2, Sasikumar V2, Shaibal Dasgupta1, Jayalakshmi Krishnan2 and Farah Ishtiaq1*
1Tata Institute for Genetics and Society, InStem Building, GKVK Post, Bellary Road, Bangalore 560065, India
2Department of Life Sciences, Central University of Tamil Nadu, Neelakudy, 610005, Thiruvarur, Tamil Nadu, India.
*Corresponding author: farah.ishtiaq@tigs.res.in
Table S2: Mosquito species richness across the Lakshadweep islands
Larval richness
Island	Ae.albopictus	Ae.aegypti	Ae.vittatus	An.stephensi	An.varuna	Cx.quinquefasciatus	Cx.sitiens	Ar.subalbatus	Cx.minutissimus	Ma.genurostris	Ma.uniformis	Cx.tritaeniorhynchus
KAVARATTI	453	23	20	11	13	1	15	89	2	7	0	0
AGATTI	559	0	0	11	0	15	4	220	0	3	0	0
MINICOY	29	81	0	6	2	18	0	9	1	0	0	2
KALPENI	589	0	0	5	2	4	78	206	5	0	1	0
KILTAN	222	0	0	10	2	0	0	73	0	0	0	9
KADAMATH	431	0	0	0	10	10	0	38	0	0	0	0
AMINI	340	0	0	0	1	20	0	56	0	52	0	0
ANDROTH	1330	11	0	5	16	84	12	219	0	91	0	0
CHETLATH	446	0	0	7	1	0	0	0	3	0	0	0
BITRA	34	0	0	0	0	0	0	0	0	0	0	0
Adult richness
Island	Ae.albopictus	Ae.aegypti	Ae.vittatus	An.stephensi	An.varuna	Cx.quinquefasciatus	Cx.sitiens	Ar.subalbatus	Cx.minutissimus	Ma.genurostris	Ma.uniformis	Cx.tritaeniorhynchus	Lutzia fuscana
KAVARATTI	14	1	1	0	0	76	6	85	1	0	0	0	1
AGATTI	0	0	0	0	0	12	0	71	0	0	0	0	0
MINICOY	24	5	0	1	0	4	0	148	0	0	0	0	0
KALPENI	4	0	0	0	0	1	0	34	0	0	0	0	0
KILTAN	28	0	0	0	0	69	0	67	0	0	0	0	0
KADAMATH	36	0	0	0	0	9	0	103	0	0	0	0	0
AMINI	45	0	0	0	0	44	0	263	0	0	0	0	0
ANDROTH	21	0	0	0	0	12	2	178	0	0	0	0	0
CHETLATH	0	0	0	0	0	1	0	49	0	0	0	0	0
BITRA	2	0	0	1	0	5	0	0	0	0	0	0	0

## Sheet: Table S3
Island biogeography and human practices drive ecological connectivity in mosquito species richness in the Lakshadweep Archipelago
Muhammad Nihad PP1, Rohini PD1,2, Sutharshan G. 1,2, Anagha Ajith PK1, Sumitha MK2, Shanmuga Priya A2, Rahul P.2, Sasikumar V2, Shaibal Dasgupta1, Jayalakshmi Krishnan2 and Farah Ishtiaq1*
1Tata Institute for Genetics and Society, InStem Building, GKVK Post, Bellary Road, Bangalore 560065, India
2Department of Life Sciences, Central University of Tamil Nadu, Neelakudy, 610005, Thiruvarur, Tamil Nadu, India.
*Corresponding author: farah.ishtiaq@tigs.res.in
Table S3: Mosquito species (>50 individuals) abundance by habitat type and microclimate of each habitat across the Lakshadweep islands.
island	habitat_type	temp	pH	Ae.aegypti	Ae.albopictus	Ae.vittatus	An.stephensi	An.varuna	Ar.subalbatus	Cx.minutissimus	Cx.quinquefasciatus	Cx.sitiens	Ma.genurostris
AGATTI	artificial	29	7	0	0	0	0	0	5	0	0	0	0
AGATTI	artificial	29	7	0	0	0	0	0	0	0	0	1	0
AGATTI	artificial	27	8	0	0	0	0	0	0	0	0	3	0
AGATTI	natural	31	8	0	17	0	0	0	0	0	0	0	0
AGATTI	natural	31	7	0	0	0	0	0	203	0	0	0	0
AGATTI	artificial	27	8	0	4	0	0	0	0	0	0	0	0
AGATTI	artificial	29	8	0	2	0	0	0	0	0	0	0	0
AGATTI	artificial	27	8	0	1	0	0	0	0	0	0	0	0
AGATTI	artificial	29	8	0	34	0	0	0	0	0	0	0	0
AGATTI	artificial	27	7	0	26	0	0	0	0	0	0	0	0
AGATTI	artificial	29	8	0	5	0	0	0	0	0	0	0	0
AGATTI	artificial	31	7	0	3	0	0	0	0	0	0	0	0
AGATTI	artificial	30	7	0	11	0	0	0	0	0	0	0	0
AGATTI	artificial	30	7	0	8	0	0	0	0	0	0	0	0
AGATTI	artificial	29	7	0	41	0	0	0	0	0	0	0	0
AGATTI	artificial	30	8	0	12	0	0	0	0	0	0	0	0
AGATTI	artificial	29	8	0	3	0	0	0	0	0	0	0	0
AGATTI	artificial	28	8	0	4	0	0	0	0	0	0	0	0
AGATTI	artificial	29	8	0	15	0	0	0	0	0	0	0	0
AGATTI	artificial	29	8	0	13	0	0	0	0	0	0	0	0
AGATTI	artificial	28	8	0	32	0	0	0	0	0	0	0	0
AGATTI	artificial	27	8	0	1	0	0	0	0	0	0	0	0
AGATTI	artificial	30	7	0	1	0	0	0	0	0	0	0	0
AGATTI	artificial	29	7	0	3	0	0	0	0	0	0	0	0
AGATTI	artificial	30	7	0	4	0	0	0	0	0	0	0	0
AGATTI	artificial	30	7	0	4	0	0	0	0	0	0	0	0
AGATTI	artificial	31	7	0	10	0	0	0	0	0	0	0	0
AGATTI	artificial	30	6	0	3	0	0	0	0	0	0	0	0
AGATTI	artificial	29	7	0	10	0	0	0	0	0	0	0	0
AGATTI	artificial	29	7	0	1	0	0	0	0	0	0	0	0
AGATTI	artificial	31	8	0	4	0	0	0	0	0	0	0	0
AGATTI	artificial	27	7.8	0	30	0	0	0	0	0	0	0	0
AGATTI	artificial	29	8	0	2	0	0	0	0	0	0	0	0
AGATTI	artificial	28	7	0	8	0	0	0	0	0	0	0	0
AGATTI	artificial	31	8	0	19	0	0	0	0	0	0	0	0
AGATTI	artificial	27	7	0	70	0	0	0	0	0	0	0	0
AGATTI	artificial	30	7	0	2	0	0	0	0	0	0	0	0
AGATTI	artificial	27	7	0	4	0	0	0	0	0	0	0	0
AGATTI	artificial	29	8	0	1	0	0	0	0	0	0	0	0
AGATTI	artificial	30	7	0	19	0	0	0	0	0	0	0	0
AGATTI	artificial	29	8	0	2	0	0	0	0	0	0	0	0
AGATTI	artificial	29	8	0	7	0	0	0	0	0	0	0	0
AGATTI	artificial	30	7	0	4	0	0	0	0	0	0	0	0
AGATTI	artificial	29	8	0	9	0	0	0	0	0	0	0	0
AGATTI	artificial	30	8	0	1	0	0	0	0	0	0	0	0
AGATTI	artificial	30	8	0	1	0	0	0	0	0	0	0	0
AGATTI	artificial	30	7	0	1	0	0	0	0	0	0	0	0
AGATTI	artificial	29	8	0	4	0	0	0	0	0	0	0	0
AGATTI	artificial	29	8	0	4	0	0	0	0	0	0	0	0
AGATTI	artificial	30	7	0	8	0	0	0	0	0	0	0	0
AGATTI	artificial	27	8	0	18	0	0	0	0	0	0	0	0
AGATTI	artificial	29	7	0	4	0	0	0	0	0	0	0	0
AGATTI	artificial	31	8	0	1	0	0	0	0	0	0	0	0
AGATTI	artificial	28	8	0	1	0	0	0	0	0	0	0	0
AGATTI	artificial	29	8	0	2	0	0	0	0	0	0	0	0
AGATTI	artificial	31	8	0	1	0	0	0	0	0	0	0	0
AGATTI	artificial	30	8	0	2	0	0	0	0	0	0	0	0
AGATTI	artificial	29	8	0	0	0	1	0	0	0	0	0	0
AGATTI	artificial	27	8	0	0	0	1	0	0	0	0	0	0
AGATTI	artificial	29	8	0	0	0	1	0	0	0	0	0	0
AGATTI	artificial	29	7	0	0	0	1	0	0	0	0	0	0
AGATTI	artificial	27	7	0	0	0	0	0	0	0	13	0	0
AGATTI	artificial	27	7	0	0	0	0	0	0	0	2	0	0
AGATTI	natural	29	7	0	2	0	0	0	0	0	0	0	0
AGATTI	natural	31	7	0	5	0	0	0	0	0	0	0	0
AGATTI	natural	29	7	0	0	0	0	0	4	0	0	0	0
AGATTI	natural	30	7	0	0	0	0	0	0	0	0	0	1
AGATTI	artificial	27	8	0	1	0	0	0	0	0	0	0	0
AGATTI	artificial	27	8	0	0	0	7	0	0	0	0	0	0
AGATTI	natural	29	7	0	6	0	0	0	0	0	0	0	0
AGATTI	natural	29	7	0	0	0	0	0	8	0	0	0	0
AGATTI	artificial	29	7	0	17	0	0	0	0	0	0	0	0
AGATTI	artificial	27	7	0	2	0	0	0	0	0	0	0	0
AGATTI	artificial	30	8	0	4	0	0	0	0	0	0	0	0
AGATTI	artificial	31	7	0	19	0	0	0	0	0	0	0	0
AGATTI	artificial	29	7	0	1	0	0	0	0	0	0	0	0
AGATTI	artificial	30	7	0	5	0	0	0	0	0	0	0	0
AGATTI	artificial	30	7	0	12	0	0	0	0	0	0	0	0
AMINI	artificial	26	7.5	0	0	0	0	0	0	0	19	0	0
AMINI	natural	26	8.1	0	4	0	0	0	0	0	0	0	0
AMINI	natural	27	8	0	5	0	0	0	0	0	0	0	0
AMINI	natural	27	7.8	0	5	0	0	0	0	0	0	0	0
AMINI	natural	27	7.9	0	11	0	0	0	0	0	0	0	0
AMINI	natural	27	7.9	0	1	0	0	0	0	0	0	0	0
AMINI	natural	27	7.9	0	3	0	0	0	0	0	0	0	0
AMINI	natural	26	7.9	0	1	0	0	0	0	0	0	0	0
AMINI	natural	27	7.9	0	2	0	0	0	0	0	0	0	0
AMINI	natural	27	8.1	0	1	0	0	0	0	0	0	0	0
AMINI	natural	26.5	7.9	0	6	0	0	0	0	0	0	0	0
AMINI	natural	27	8	0	10	0	0	0	0	0	0	0	0
AMINI	natural	27	8	0	0	0	0	0	3	0	0	0	0
AMINI	natural	27	7.8	0	0	0	0	0	4	0	0	0	0
AMINI	natural	26	7.9	0	0	0	0	0	5	0	0	0	0
AMINI	natural	27	7.9	0	0	0	0	0	14	0	0	0	0
AMINI	natural	27	7.9	0	0	0	0	0	6	0	0	0	0
AMINI	natural	27	7.9	0	0	0	0	0	1	0	0	0	0
AMINI	natural	27	8.1	0	0	0	0	0	3	0	0	0	0
AMINI	natural	27	8	0	0	0	0	0	1	0	0	0	0
AMINI	artificial	25.5	7.3	0	3	0	0	0	0	0	0	0	0
AMINI	artificial	26.5	7.8	0	4	0	0	0	0	0	0	0	0
AMINI	artificial	27.5	7.5	0	8	0	0	0	0	0	0	0	0
AMINI	artificial	27	7.9	0	1	0	0	0	0	0	0	0	0
AMINI	artificial	27	7.5	0	12	0	0	0	0	0	0	0	0
AMINI	artificial	27	7.1	0	6	0	0	0	0	0	0	0	0
AMINI	artificial	28	7.6	0	5	0	0	0	0	0	0	0	0
AMINI	artificial	26	7.3	0	2	0	0	0	0	0	0	0	0
AMINI	artificial	26	7.5	0	3	0	0	0	0	0	0	0	0
AMINI	artificial	26	8.1	0	0	0	0	0	2	0	0	0	0
AMINI	artificial	25.5	7.3	0	0	0	0	0	0	0	1	0	0
AMINI	artificial	27	7.5	0	0	0	0	1	0	0	0	0	0
AMINI	artificial	26	7	0	3	0	0	0	0	0	0	0	0
AMINI	artificial	28.5	8.3	0	7	0	0	0	0	0	0	0	0
AMINI	artificial	26.5	7.2	0	4	0	0	0	0	0	0	0	0
AMINI	artificial	27	7.5	0	7	0	0	0	0	0	0	0	0
AMINI	artificial	28	7.8	0	5	0	0	0	0	0	0	0	0
AMINI	artificial	27	7.5	0	9	0	0	0	0	0	0	0	0
AMINI	artificial	26	7.3	0	2	0	0	0	0	0	0	0	0
AMINI	artificial	27	7.5	0	2	0	0	0	0	0	0	0	0
AMINI	artificial	25	7.1	0	1	0	0	0	0	0	0	0	0
AMINI	artificial	26	7.8	0	3	0	0	0	0	0	0	0	0
AMINI	artificial	26	7.2	0	4	0	0	0	0	0	0	0	0
AMINI	artificial	27	7	0	12	0	0	0	0	0	0	0	0
AMINI	artificial	26	7.3	0	7	0	0	0	0	0	0	0	0
AMINI	artificial	26.5	7.3	0	23	0	0	0	0	0	0	0	0
AMINI	artificial	28	8.1	0	3	0	0	0	0	0	0	0	0
AMINI	artificial	25.5	7.1	0	7	0	0	0	0	0	0	0	0
AMINI	artificial	27	7.3	0	19	0	0	0	0	0	0	0	0
AMINI	artificial	27	7.8	0	2	0	0	0	0	0	0	0	0
AMINI	artificial	27.5	7.7	0	21	0	0	0	0	0	0	0	0
AMINI	artificial	28	7	0	6	0	0	0	0	0	0	0	0
AMINI	artificial	26	7.3	0	7	0	0	0	0	0	0	0	0
AMINI	artificial	28	7.4	0	7	0	0	0	0	0	0	0	0
AMINI	artificial	27	7	0	2	0	0	0	0	0	0	0	0
AMINI	artificial	26	7	0	2	0	0	0	0	0	0	0	0
AMINI	artificial	27	7.2	0	1	0	0	0	0	0	0	0	0
AMINI	artificial	29	7.5	0	2	0	0	0	0	0	0	0	0
AMINI	artificial	28	7.2	0	2	0	0	0	0	0	0	0	0
AMINI	artificial	29	7.1	0	5	0	0	0	0	0	0	0	0
AMINI	artificial	27	8	0	4	0	0	0	0	0	0	0	0
AMINI	artificial	26	7.8	0	8	0	0	0	0	0	0	0	0
AMINI	artificial	27	7.8	0	6	0	0	0	0	0	0	0	0
AMINI	artificial	28	7.2	0	2	0	0	0	0	0	0	0	0
AMINI	artificial	26	7.6	0	4	0	0	0	0	0	0	0	0
AMINI	artificial	27	7.4	0	5	0	0	0	0	0	0	0	0
AMINI	artificial	27	7.5	0	0	0	0	0	9	0	0	0	0
AMINI	artificial	27	7.9	0	0	0	0	0	3	0	0	0	0
AMINI	artificial	27	7.8	0	0	0	0	0	2	0	0	0	0
AMINI	artificial	27	7.8	0	0	0	0	0	0	0	0	1	0
AMINI	natural	26	7.5	0	5	0	0	0	0	0	0	0	0
AMINI	natural	25	7.5	0	7	0	0	0	0	0	0	0	0
AMINI	natural	26	7.3	0	1	0	0	0	0	0	0	0	0
AMINI	natural	26	7.1	0	1	0	0	0	0	0	0	0	0
AMINI	natural	26	7.4	0	6	0	0	0	0	0	0	0	0
AMINI	natural	26	7.3	0	0	0	0	0	0	0	0	0	4
AMINI	natural	26	7.1	0	0	0	0	0	0	0	0	0	5
AMINI	natural	26	7.5	0	0	0	0	0	0	0	0	0	27
AMINI	natural	25	7	0	0	0	0	0	0	0	0	0	3
AMINI	natural	26	7.3	0	0	0	0	0	0	0	0	0	4
AMINI	natural	25	7.2	0	0	0	0	0	0	0	0	0	2
AMINI	natural	26	7.4	0	0	0	0	0	0	0	0	0	1
AMINI	artificial	26.5	7.9	0	3	0	0	0	0	0	0	0	0
AMINI	artificial	27.5	7.3	0	3	0	0	0	0	0	0	0	0
AMINI	artificial	28	7.8	0	9	0	0	0	0	0	0	0	0
AMINI	artificial	26	7.3	0	1	0	0	0	0	0	0	0	0
AMINI	artificial	27	7.5	0	8	0	0	0	0	0	0	0	0
ANDROTH	artificial	29	7.6	0	0	0	2	0	0	0	0	0	0
ANDROTH	artificial	28	7.7	0	0	0	1	0	0	0	0	0	0
ANDROTH	artificial	29	7	0	0	0	2	0	0	0	0	0	0
ANDROTH	artificial	28	7.7	0	0	0	0	3	0	0	0	0	0
ANDROTH	artificial	29	7	0	0	0	0	5	0	0	0	0	0
ANDROTH	artificial	29	7.6	0	0	0	0	0	3	0	0	0	0
ANDROTH	artificial	29	7.6	0	0	0	0	0	0	0	1	0	0
ANDROTH	artificial	29	7.6	0	0	0	0	0	0	0	0	7	0
ANDROTH	artificial	28	7.4	0	0	0	0	0	0	0	0	2	0
ANDROTH	artificial	29	7	0	0	0	0	0	0	0	0	1	0
ANDROTH	natural	26	7.6	0	6	0	0	0	0	0	0	0	0
ANDROTH	natural	26	8	0	1	0	0	0	0	0	0	0	0
ANDROTH	natural	27	7.6	0	4	0	0	0	0	0	0	0	0
ANDROTH	natural	26	7.7	0	3	0	0	0	0	0	0	0	0
ANDROTH	natural	28	8	0	1	0	0	0	0	0	0	0	0
ANDROTH	natural	27	7.9	0	1	0	0	0	0	0	0	0	0
ANDROTH	natural	26	7.4	0	3	0	0	0	0	0	0	0	0
ANDROTH	natural	27	7.5	0	2	0	0	0	0	0	0	0	0
ANDROTH	natural	28	7.7	0	1	0	0	0	0	0	0	0	0
ANDROTH	natural	28	7.9	0	1	0	0	0	0	0	0	0	0
ANDROTH	natural	25	7.9	0	0	0	0	0	13	0	0	0	0
ANDROTH	natural	26	7.6	0	0	0	0	0	6	0	0	0	0
ANDROTH	natural	28	7.9	0	0	0	0	0	17	0	0	0	0
ANDROTH	natural	26	7.7	0	0	0	0	0	5	0	0	0	0
ANDROTH	natural	26	7.4	0	0	0	0	0	3	0	0	0	0
ANDROTH	natural	28	7.8	0	0	0	0	0	7	0	0	0	0
ANDROTH	natural	26	7.4	0	0	0	0	0	12	0	0	0	0
ANDROTH	natural	27	7.5	0	0	0	0	0	14	0	0	0	0
ANDROTH	natural	24	7.4	0	0	0	0	0	8	0	0	0	0
ANDROTH	natural	27	6.9	0	0	0	0	0	11	0	0	0	0
ANDROTH	natural	26	8	0	0	0	0	0	0	0	1	0	0
ANDROTH	artificial	28	7.2	1	0	0	0	0	0	0	0	0	0
ANDROTH	artificial	28	7.5	0	2	0	0	0	0	0	0	0	0
ANDROTH	artificial	28	7.5	0	13	0	0	0	0	0	0	0	0
ANDROTH	artificial	27	7.4	0	1	0	0	0	0	0	0	0	0
ANDROTH	artificial	28	7.8	0	2	0	0	0	0	0	0	0	0
ANDROTH	artificial	28	7.5	0	3	0	0	0	0	0	0	0	0
ANDROTH	artificial	28	6.9	0	2	0	0	0	0	0	0	0	0
ANDROTH	artificial	28	7.7	0	2	0	0	0	0	0	0	0	0
ANDROTH	artificial	29	7.9	0	1	0	0	0	0	0	0	0	0
ANDROTH	artificial	28	7.8	0	7	0	0	0	0	0	0	0	0
ANDROTH	artificial	29	7.5	0	7	0	0	0	0	0	0	0	0
ANDROTH	artificial	28	7.6	0	8	0	0	0	0	0	0	0	0
ANDROTH	artificial	28	7.7	0	2	0	0	0	0	0	0	0	0
ANDROTH	artificial	28	7.8	0	5	0	0	0	0	0	0	0	0
ANDROTH	artificial	27	7.6	0	5	0	0	0	0	0	0	0	0
ANDROTH	artificial	25	7	0	8	0	0	0	0	0	0	0	0
ANDROTH	artificial	27	7.1	0	3	0	0	0	0	0	0	0	0
ANDROTH	artificial	29	7.4	0	10	0	0	0	0	0	0	0	0
ANDROTH	artificial	28	7.4	0	2	0	0	0	0	0	0	0	0
ANDROTH	artificial	29	7.5	0	1	0	0	0	0	0	0	0	0
ANDROTH	artificial	29	7.2	0	1	0	0	0	0	0	0	0	0
ANDROTH	artificial	27	7.8	0	6	0	0	0	0	0	0	0	0
ANDROTH	artificial	28	7.8	0	12	0	0	0	0	0	0	0	0
ANDROTH	artificial	26	7.2	0	1	0	0	0	0	0	0	0	0
ANDROTH	artificial	29	7.6	0	2	0	0	0	0	0	0	0	0
ANDROTH	artificial	28	7.6	0	3	0	0	0	0	0	0	0	0
ANDROTH	artificial	29	7.2	0	6	0	0	0	0	0	0	0	0
ANDROTH	artificial	25	7.4	0	9	0	0	0	0	0	0	0	0
ANDROTH	artificial	27	7.2	0	5	0	0	0	0	0	0	0	0
ANDROTH	artificial	27	7.5	0	2	0	0	0	0	0	0	0	0
ANDROTH	artificial	26	7.8	0	2	0	0	0	0	0	0	0	0
ANDROTH	artificial	28	7.3	0	8	0	0	0	0	0	0	0	0
ANDROTH	artificial	27	7.5	0	1	0	0	0	0	0	0	0	0
ANDROTH	artificial	28	7.5	0	2	0	0	0	0	0	0	0	0
ANDROTH	artificial	28	7.3	0	2	0	0	0	0	0	0	0	0
ANDROTH	artificial	28	7.2	0	3	0	0	0	0	0	0	0	0
ANDROTH	artificial	27	7.2	0	4	0	0	0	0	0	0	0	0
ANDROTH	artificial	27	7.9	0	5	0	0	0	0	0	0	0	0
ANDROTH	artificial	28	7.4	0	3	0	0	0	0	0	0	0	0
ANDROTH	artificial	27	7.5	0	25	0	0	0	0	0	0	0	0
ANDROTH	artificial	28	7.5	0	41	0	0	0	0	0	0	0	0
ANDROTH	artificial	28	7.7	0	15	0	0	0	0	0	0	0	0
ANDROTH	artificial	29	7.4	0	2	0	0	0	0	0	0	0	0
ANDROTH	artificial	27	7.9	0	1	0	0	0	0	0	0	0	0
ANDROTH	artificial	29	7.1	0	4	0	0	0	0	0	0	0	0
ANDROTH	artificial	26	7.8	0	15	0	0	0	0	0	0	0	0
ANDROTH	artificial	28	7.8	0	11	0	0	0	0	0	0	0	0
ANDROTH	artificial	29	7.7	0	4	0	0	0	0	0	0	0	0
ANDROTH	artificial	28	7.7	0	0	0	0	0	1	0	0	0	0
ANDROTH	artificial	28	7.2	0	0	0	0	0	1	0	0	0	0
ANDROTH	artificial	29	7.6	0	0	0	0	0	1	0	0	0	0
ANDROTH	artificial	26	7.2	0	0	0	0	0	5	0	0	0	0
ANDROTH	artificial	27	7.9	0	0	0	0	0	4	0	0	0	0
ANDROTH	artificial	29	7.4	0	0	0	0	0	0	0	3	0	0
ANDROTH	artificial	26	7.2	0	0	0	0	0	0	0	1	0	0
ANDROTH	artificial	25	7.3	0	3	0	0	0	0	0	0	0	0
ANDROTH	artificial	25	7.3	0	2	0	0	0	0	0	0	0	0
ANDROTH	artificial	28	7.8	0	0	0	0	1	0	0	0	0	0
ANDROTH	artificial	28	7.4	9	0	0	0	0	0	0	0	0	0
ANDROTH	artificial	27	8	0	5	0	0	0	0	0	0	0	0
ANDROTH	artificial	29	7.7	0	3	0	0	0	0	0	0	0	0
ANDROTH	artificial	28	7.6	0	3	0	0	0	0	0	0	0	0
ANDROTH	artificial	29	7.6	0	3	0	0	0	0	0	0	0	0
ANDROTH	artificial	29	7.6	0	14	0	0	0	0	0	0	0	0
ANDROTH	artificial	28	7.7	0	8	0	0	0	0	0	0	0	0
ANDROTH	artificial	28	7.8	0	8	0	0	0	0	0	0	0	0
ANDROTH	artificial	28	7.5	0	2	0	0	0	0	0	0	0	0
ANDROTH	artificial	28	7.4	0	2	0	0	0	0	0	0	0	0
ANDROTH	artificial	29	7.5	0	15	0	0	0	0	0	0	0	0
ANDROTH	artificial	27	7.2	0	13	0	0	0	0	0	0	0	0
ANDROTH	artificial	26	7.4	0	3	0	0	0	0	0	0	0	0
ANDROTH	artificial	29	7.5	0	15	0	0	0	0	0	0	0	0
ANDROTH	artificial	28	7.4	0	3	0	0	0	0	0	0	0	0
ANDROTH	artificial	28	7.4	0	2	0	0	0	0	0	0	0	0
ANDROTH	artificial	24	7	0	7	0	0	0	0	0	0	0	0
ANDROTH	artificial	26	7.3	0	1	0	0	0	0	0	0	0	0
ANDROTH	artificial	25	7.1	0	9	0	0	0	0	0	0	0	0
ANDROTH	artificial	27	7.6	0	1	0	0	0	0	0	0	0	0
ANDROTH	artificial	26	7.4	0	3	0	0	0	0	0	0	0	0
ANDROTH	artificial	26	7.3	0	4	0	0	0	0	0	0	0	0
ANDROTH	artificial	24	7.1	0	11	0	0	0	0	0	0	0	0
ANDROTH	artificial	26	7.3	0	2	0	0	0	0	0	0	0	0
ANDROTH	artificial	26	6.9	0	10	0	0	0	0	0	0	0	0
ANDROTH	artificial	28	7.7	0	1	0	0	0	0	0	0	0	0
ANDROTH	artificial	27	7.6	0	3	0	0	0	0	0	0	0	0
ANDROTH	artificial	27	7.4	0	2	0	0	0	0	0	0	0	0
ANDROTH	artificial	27	7.6	0	6	0	0	0	0	0	0	0	0
ANDROTH	artificial	29	7.9	0	7	0	0	0	0	0	0	0	0
ANDROTH	artificial	28	7.5	0	1	0	0	0	0	0	0	0	0
ANDROTH	artificial	29	7	0	1	0	0	0	0	0	0	0	0
ANDROTH	artificial	27	8	0	1	0	0	0	0	0	0	0	0
ANDROTH	artificial	28	7.6	0	1	0	0	0	0	0	0	0	0
ANDROTH	artificial	28	7.5	0	4	0	0	0	0	0	0	0	0
ANDROTH	artificial	28	7.4	0	1	0	0	0	0	0	0	0	0
ANDROTH	artificial	28	7.8	0	2	0	0	0	0	0	0	0	0
ANDROTH	artificial	26	7.5	0	7	0	0	0	0	0	0	0	0
ANDROTH	artificial	27	7.1	0	2	0	0	0	0	0	0	0	0
ANDROTH	artificial	28	7	0	2	0	0	0	0	0	0	0	0
ANDROTH	artificial	29	7.2	0	4	0	0	0	0	0	0	0	0
ANDROTH	artificial	24	7.7	0	7	0	0	0	0	0	0	0	0
ANDROTH	artificial	27	7.8	0	2	0	0	0	0	0	0	0	0
ANDROTH	artificial	26	7.6	0	8	0	0	0	0	0	0	0	0
ANDROTH	artificial	27	7.9	0	2	0	0	0	0	0	0	0	0
ANDROTH	artificial	27	7.6	0	4	0	0	0	0	0	0	0	0
ANDROTH	artificial	26	7.1	0	7	0	0	0	0	0	0	0	0
ANDROTH	artificial	26	7.5	0	3	0	0	0	0	0	0	0	0
ANDROTH	artificial	27	7.5	0	15	0	0	0	0	0	0	0	0
ANDROTH	artificial	27	7.5	0	12	0	0	0	0	0	0	0	0
ANDROTH	artificial	28	7.3	0	2	0	0	0	0	0	0	0	0
ANDROTH	artificial	29	7.7	0	12	0	0	0	0	0	0	0	0
ANDROTH	artificial	27	7.4	0	5	0	0	0	0	0	0	0	0
ANDROTH	artificial	28	7.4	0	4	0	0	0	0	0	0	0	0
ANDROTH	artificial	27	7.1	0	1	0	0	0	0	0	0	0	0
ANDROTH	artificial	28	7.4	0	2	0	0	0	0	0	0	0	0
ANDROTH	artificial	27	7.6	0	3	0	0	0	0	0	0	0	0
ANDROTH	artificial	29	7.6	0	26	0	0	0	0	0	0	0	0
ANDROTH	artificial	27	7.6	0	4	0	0	0	0	0	0	0	0
ANDROTH	artificial	27	7.3	0	3	0	0	0	0	0	0	0	0
ANDROTH	artificial	26	7.8	0	4	0	0	0	0	0	0	0	0
ANDROTH	artificial	28	7.9	0	2	0	0	0	0	0	0	0	0
ANDROTH	artificial	28	7.8	0	25	0	0	0	0	0	0	0	0
ANDROTH	artificial	29	7.3	0	2	0	0	0	0	0	0	0	0
ANDROTH	artificial	26	7.7	0	17	0	0	0	0	0	0	0	0
ANDROTH	artificial	27	7.6	0	3	0	0	0	0	0	0	0	0
ANDROTH	artificial	28	7.9	0	2	0	0	0	0	0	0	0	0
ANDROTH	artificial	28	7.4	0	1	0	0	0	0	0	0	0	0
ANDROTH	artificial	29	7.4	0	4	0	0	0	0	0	0	0	0
ANDROTH	artificial	28	7.3	0	2	0	0	0	0	0	0	0	0
ANDROTH	artificial	29	7.4	0	5	0	0	0	0	0	0	0	0
ANDROTH	artificial	28	7.6	0	9	0	0	0	0	0	0	0	0
ANDROTH	artificial	29	7.8	0	10	0	0	0	0	0	0	0	0
ANDROTH	artificial	26	7.5	0	2	0	0	0	0	0	0	0	0
ANDROTH	artificial	25	7	0	2	0	0	0	0	0	0	0	0
ANDROTH	artificial	26	7.7	0	9	0	0	0	0	0	0	0	0
ANDROTH	artificial	28	7.5	0	7	0	0	0	0	0	0	0	0
ANDROTH	artificial	28	7.2	0	17	0	0	0	0	0	0	0	0
ANDROTH	artificial	26	7.5	0	2	0	0	0	0	0	0	0	0
ANDROTH	artificial	26	7.6	0	2	0	0	0	0	0	0	0	0
ANDROTH	artificial	28	7.4	0	12	0	0	0	0	0	0	0	0
ANDROTH	artificial	26	7.1	0	5	0	0	0	0	0	0	0	0
ANDROTH	artificial	29	7.8	0	10	0	0	0	0	0	0	0	0
ANDROTH	artificial	28	7.4	0	2	0	0	0	0	0	0	0	0
ANDROTH	artificial	29	7.4	0	4	0	0	0	0	0	0	0	0
ANDROTH	artificial	28	7.4	0	10	0	0	0	0	0	0	0	0
ANDROTH	artificial	28	7.8	0	1	0	0	0	0	0	0	0	0
ANDROTH	artificial	27	7.7	0	2	0	0	0	0	0	0	0	0
ANDROTH	artificial	29	7.4	0	2	0	0	0	0	0	0	0	0
ANDROTH	artificial	28	7.2	0	2	0	0	0	0	0	0	0	0
ANDROTH	artificial	26	7.4	0	3	0	0	0	0	0	0	0	0
ANDROTH	artificial	28	7.2	0	4	0	0	0	0	0	0	0	0
ANDROTH	artificial	27	7.6	0	6	0	0	0	0	0	0	0	0
ANDROTH	artificial	26	7.4	0	2	0	0	0	0	0	0	0	0
ANDROTH	artificial	28	7.5	0	8	0	0	0	0	0	0	0	0
ANDROTH	artificial	26	8	0	5	0	0	0	0	0	0	0	0
ANDROTH	artificial	28	7.8	0	9	0	0	0	0	0	0	0	0
ANDROTH	artificial	28	7.7	0	2	0	0	0	0	0	0	0	0
ANDROTH	artificial	28	7.2	0	1	0	0	0	0	0	0	0	0
ANDROTH	artificial	26	7.1	0	3	0	0	0	0	0	0	0	0
ANDROTH	artificial	25	7.5	0	2	0	0	0	0	0	0	0	0
ANDROTH	artificial	25	7.3	0	1	0	0	0	0	0	0	0	0
ANDROTH	artificial	26	7.6	0	2	0	0	0	0	0	0	0	0
ANDROTH	artificial	24	7.6	0	6	0	0	0	0	0	0	0	0
ANDROTH	artificial	24	7.3	0	13	0	0	0	0	0	0	0	0
ANDROTH	artificial	27	7.5	0	3	0	0	0	0	0	0	0	0
ANDROTH	artificial	28	7.4	0	6	0	0	0	0	0	0	0	0
ANDROTH	artificial	26	7.9	0	15	0	0	0	0	0	0	0	0
ANDROTH	artificial	26	7.5	0	4	0	0	0	0	0	0	0	0
ANDROTH	artificial	28	7.7	0	1	0	0	0	0	0	0	0	0
ANDROTH	artificial	28	7.4	0	1	0	0	0	0	0	0	0	0
ANDROTH	artificial	28	7.4	0	10	0	0	0	0	0	0	0	0
ANDROTH	artificial	27	7	0	2	0	0	0	0	0	0	0	0
ANDROTH	artificial	28	7.2	0	10	0	0	0	0	0	0	0	0
ANDROTH	artificial	25	7.8	0	1	0	0	0	0	0	0	0	0
ANDROTH	artificial	28	7.6	0	3	0	0	0	0	0	0	0	0
ANDROTH	artificial	26	7.4	0	4	0	0	0	0	0	0	0	0
ANDROTH	artificial	28	7.4	0	2	0	0	0	0	0	0	0	0
ANDROTH	artificial	28	7.9	0	13	0	0	0	0	0	0	0	0
ANDROTH	artificial	26	7.1	0	1	0	0	0	0	0	0	0	0
ANDROTH	artificial	28	7.8	0	1	0	0	0	0	0	0	0	0
ANDROTH	artificial	27	7.3	0	4	0	0	0	0	0	0	0	0
ANDROTH	artificial	28	7.4	0	23	0	0	0	0	0	0	0	0
ANDROTH	artificial	28	7.4	0	12	0	0	0	0	0	0	0	0
ANDROTH	artificial	27	7.4	0	8	0	0	0	0	0	0	0	0
ANDROTH	artificial	26	7.6	0	4	0	0	0	0	0	0	0	0
ANDROTH	artificial	26	7.1	0	15	0	0	0	0	0	0	0	0
ANDROTH	artificial	28	7.5	0	3	0	0	0	0	0	0	0	0
ANDROTH	artificial	28	7.3	0	6	0	0	0	0	0	0	0	0
ANDROTH	artificial	25	7.5	0	2	0	0	0	0	0	0	0	0
ANDROTH	artificial	28	7.9	0	1	0	0	0	0	0	0	0	0
ANDROTH	artificial	26	7.6	0	2	0	0	0	0	0	0	0	0
ANDROTH	artificial	26	7.8	0	4	0	0	0	0	0	0	0	0
ANDROTH	artificial	24	7	0	1	0	0	0	0	0	0	0	0
ANDROTH	artificial	28	7.5	0	4	0	0	0	0	0	0	0	0
ANDROTH	artificial	26	7.8	0	2	0	0	0	0	0	0	0	0
ANDROTH	artificial	26	7	0	7	0	0	0	0	0	0	0	0
ANDROTH	artificial	27	7.2	0	30	0	0	0	0	0	0	0	0
ANDROTH	artificial	25	7	0	1	0	0	0	0	0	0	0	0
ANDROTH	artificial	26	7.7	0	13	0	0	0	0	0	0	0	0
ANDROTH	artificial	27	7.6	0	6	0	0	0	0	0	0	0	0
ANDROTH	artificial	28	7.5	0	2	0	0	0	0	0	0	0	0
ANDROTH	artificial	27	7.5	0	8	0	0	0	0	0	0	0	0
ANDROTH	artificial	26	7.4	0	4	0	0	0	0	0	0	0	0
ANDROTH	artificial	26	7.3	0	4	0	0	0	0	0	0	0	0
ANDROTH	artificial	26	7.3	0	2	0	0	0	0	0	0	0	0
ANDROTH	artificial	28	7.1	0	6	0	0	0	0	0	0	0	0
ANDROTH	artificial	28	7.5	0	1	0	0	0	0	0	0	0	0
ANDROTH	artificial	27	7.5	0	7	0	0	0	0	0	0	0	0
ANDROTH	artificial	28	7.4	0	5	0	0	0	0	0	0	0	0
ANDROTH	artificial	27	7.7	0	1	0	0	0	0	0	0	0	0
ANDROTH	artificial	28	7.7	0	10	0	0	0	0	0	0	0	0
ANDROTH	artificial	28	7.5	0	12	0	0	0	0	0	0	0	0
ANDROTH	artificial	26	7.7	0	2	0	0	0	0	0	0	0	0
ANDROTH	artificial	26	7.4	0	6	0	0	0	0	0	0	0	0
ANDROTH	artificial	26	7.6	0	32	0	0	0	0	0	0	0	0
ANDROTH	artificial	27	7.7	0	2	0	0	0	0	0	0	0	0
ANDROTH	artificial	29	7.5	0	1	0	0	0	0	0	0	0	0
ANDROTH	artificial	28	7.5	0	0	0	0	2	0	0	0	0	0
ANDROTH	artificial	28	7.4	0	0	0	0	0	8	0	0	0	0
ANDROTH	artificial	29	7.8	0	0	0	0	0	2	0	0	0	0
ANDROTH	artificial	28	7.8	0	0	0	0	0	4	0	0	0	0
ANDROTH	artificial	25	7.2	0	0	0	0	0	1	0	0	0	0
ANDROTH	artificial	25	7.6	0	0	0	0	0	6	0	0	0	0
ANDROTH	artificial	28	7.4	0	0	0	0	0	1	0	0	0	0
ANDROTH	artificial	26	7.5	0	0	0	0	0	26	0	0	0	0
ANDROTH	artificial	26	7.5	0	0	0	0	0	2	0	0	0	0
ANDROTH	artificial	26	7.3	0	0	0	0	0	5	0	0	0	0
ANDROTH	artificial	26	7.6	0	0	0	0	0	1	0	0	0	0
ANDROTH	artificial	25	7.1	0	0	0	0	0	1	0	0	0	0
ANDROTH	artificial	26	7.9	0	0	0	0	0	1	0	0	0	0
ANDROTH	artificial	27	7.8	0	0	0	0	0	3	0	0	0	0
ANDROTH	artificial	28	7.9	0	0	0	0	0	3	0	0	0	0
ANDROTH	artificial	26	7.8	0	0	0	0	0	1	0	0	0	0
ANDROTH	artificial	28	7.5	0	0	0	0	0	5	0	0	0	0
ANDROTH	artificial	27	7.5	0	0	0	0	0	8	0	0	0	0
ANDROTH	artificial	24	7.7	0	0	0	0	0	7	0	0	0	0
ANDROTH	artificial	26	7	0	0	0	0	0	13	0	0	0	0
ANDROTH	artificial	26	7.5	0	0	0	0	0	0	0	5	0	0
ANDROTH	artificial	25	7.2	0	0	0	0	0	0	0	6	0	0
ANDROTH	artificial	28	7.8	0	0	0	0	0	0	0	5	0	0
ANDROTH	artificial	27	7.8	0	0	0	0	0	0	0	1	0	0
ANDROTH	artificial	29	7.6	0	0	0	0	0	0	0	2	0	0
ANDROTH	artificial	27	7.3	0	0	0	0	0	0	0	7	0	0
ANDROTH	artificial	28	7.9	0	0	0	0	0	0	0	5	0	0
ANDROTH	artificial	26	7.1	0	0	0	0	0	0	0	26	0	0
ANDROTH	artificial	28	7.5	0	0	0	0	0	0	0	2	0	0
ANDROTH	artificial	27	7.5	0	0	0	0	0	0	0	6	0	0
ANDROTH	artificial	24	7.7	0	0	0	0	0	0	0	1	0	0
ANDROTH	artificial	26	7	0	0	0	0	0	0	0	2	0	0
ANDROTH	artificial	28	7.4	0	0	0	0	0	0	0	1	0	0
ANDROTH	artificial	26	7.5	0	0	0	0	0	0	0	0	1	0
ANDROTH	artificial	26	7.6	0	0	0	0	0	0	0	0	1	0
ANDROTH	artificial	29	7.9	0	4	0	0	0	0	0	0	0	0
ANDROTH	artificial	26	7.8	0	4	0	0	0	0	0	0	0	0
ANDROTH	artificial	25	7	0	0	0	0	4	0	0	0	0	0
ANDROTH	natural	28	7.8	0	2	0	0	0	0	0	0	0	0
ANDROTH	natural	26	7.2	0	3	0	0	0	0	0	0	0	0
ANDROTH	natural	24	7.3	0	4	0	0	0	0	0	0	0	0
ANDROTH	natural	24	7.1	0	1	0	0	0	0	0	0	0	0
ANDROTH	natural	24	7.1	0	1	0	0	0	0	0	0	0	0
ANDROTH	natural	27	8	0	2	0	0	0	0	0	0	0	0
ANDROTH	natural	25	7.9	0	2	0	0	0	0	0	0	0	0
ANDROTH	natural	28	7.5	0	1	0	0	0	0	0	0	0	0
ANDROTH	natural	24	7	0	2	0	0	0	0	0	0	0	0
ANDROTH	natural	25	6.9	0	1	0	0	0	0	0	0	0	0
ANDROTH	natural	24	7	0	7	0	0	0	0	0	0	0	0
ANDROTH	natural	25	7.3	0	2	0	0	0	0	0	0	0	0
ANDROTH	natural	25	7.1	0	3	0	0	0	0	0	0	0	0
ANDROTH	natural	25	7.1	0	2	0	0	0	0	0	0	0	0
ANDROTH	natural	25	7.5	0	0	0	0	0	0	0	0	0	3
ANDROTH	natural	24	7.3	0	0	0	0	0	0	0	0	0	2
ANDROTH	natural	27	8	0	0	0	0	0	0	0	0	0	1
ANDROTH	natural	28	7.9	0	0	0	0	0	0	0	0	0	1
ANDROTH	natural	28	7.5	0	0	0	0	0	0	0	0	0	6
ANDROTH	natural	24	7.6	0	0	0	0	0	0	0	0	0	1
ANDROTH	natural	24	7.2	0	0	0	0	0	0	0	0	0	1
ANDROTH	natural	24	6.9	0	0	0	0	0	0	0	0	0	11
ANDROTH	natural	24	7.1	0	0	0	0	0	0	0	0	0	1
ANDROTH	natural	25	7.7	0	0	0	0	0	0	0	0	0	1
ANDROTH	natural	25	6.9	0	0	0	0	0	0	0	0	0	17
ANDROTH	natural	24	7.7	0	0	0	0	0	0	0	0	0	1
ANDROTH	natural	24	7.5	0	0	0	0	0	0	0	0	0	4
ANDROTH	natural	24	7.8	0	0	0	0	0	0	0	0	0	7
ANDROTH	natural	24	7.2	0	0	0	0	0	0	0	0	0	1
ANDROTH	natural	24	7.6	0	0	0	0	0	0	0	0	0	2
ANDROTH	natural	25	7.1	0	0	0	0	0	0	0	0	0	3
ANDROTH	natural	25	7.4	0	0	0	0	0	0	0	0	0	2
ANDROTH	natural	25	7	0	0	0	0	0	0	0	0	0	1
ANDROTH	natural	25	7.3	0	0	0	0	0	0	0	0	0	2
ANDROTH	natural	25	7.7	0	0	0	0	0	0	0	0	0	6
ANDROTH	natural	25	7.1	0	0	0	0	0	0	0	0	0	13
ANDROTH	natural	26	7.1	0	0	0	0	0	1	0	0	0	0
ANDROTH	artificial	26	7.4	0	0	0	0	0	0	0	7	0	0
ANDROTH	artificial	29	7.4	0	4	0	0	0	0	0	0	0	0
ANDROTH	artificial	27	7.8	0	2	0	0	0	0	0	0	0	0
ANDROTH	artificial	29	7	0	9	0	0	0	0	0	0	0	0
ANDROTH	artificial	26	7.5	0	2	0	0	0	0	0	0	0	0
ANDROTH	artificial	26	7.8	0	1	0	0	0	0	0	0	0	0
ANDROTH	artificial	26	7.5	0	3	0	0	0	0	0	0	0	0
ANDROTH	artificial	26	7.4	0	6	0	0	0	0	0	0	0	0
ANDROTH	artificial	26	7.6	0	10	0	0	0	0	0	0	0	0
ANDROTH	artificial	26	7.8	0	4	0	0	0	0	0	0	0	0
ANDROTH	artificial	26	7.7	0	1	0	0	0	0	0	0	0	0
ANDROTH	artificial	26	7.2	0	4	0	0	0	0	0	0	0	0
ANDROTH	artificial	27	7.3	0	2	0	0	0	0	0	0	0	0
ANDROTH	artificial	28	7	0	20	0	0	0	0	0	0	0	0
ANDROTH	artificial	24	7	0	4	0	0	0	0	0	0	0	0
ANDROTH	artificial	27	8	0	1	0	0	0	0	0	0	0	0
ANDROTH	artificial	29	7.8	0	5	0	0	0	0	0	0	0	0
ANDROTH	artificial	26	7.4	0	3	0	0	0	0	0	0	0	0
ANDROTH	artificial	27	7.9	0	5	0	0	0	0	0	0	0	0
ANDROTH	artificial	26	7.4	0	1	0	0	0	0	0	0	0	0
ANDROTH	artificial	26	7.6	0	3	0	0	0	0	0	0	0	0
ANDROTH	artificial	28	7.1	0	5	0	0	0	0	0	0	0	0
ANDROTH	artificial	27	7.9	0	5	0	0	0	0	0	0	0	0
ANDROTH	artificial	26	7.3	0	1	0	0	0	0	0	0	0	0
ANDROTH	artificial	26	7.5	0	2	0	0	0	0	0	0	0	0
ANDROTH	artificial	28	7.4	0	1	0	0	0	0	0	0	0	0
ANDROTH	artificial	28	7.6	0	2	0	0	0	0	0	0	0	0
ANDROTH	artificial	28	7.1	0	0	0	0	0	1	0	0	0	0
ANDROTH	artificial	26	7.9	0	0	0	0	0	0	0	1	0	0
BITRA	artificial	31	7.1	0	1	0	0	0	0	0	0	0	0
BITRA	artificial	31	7.8	0	4	0	0	0	0	0	0	0	0
BITRA	artificial	31	7	0	11	0	0	0	0	0	0	0	0
BITRA	artificial	31	7.3	0	8	0	0	0	0	0	0	0	0
BITRA	artificial	30	7.1	0	8	0	0	0	0	0	0	0	0
BITRA	artificial	29	7	0	2	0	0	0	0	0	0	0	0
CHETLAT	artificial	31	6.9	0	8	0	0	0	0	0	0	0	0
CHETLAT	artificial	30	7.2	0	3	0	0	0	0	0	0	0	0
CHETLAT	artificial	29	7	0	9	0	0	0	0	0	0	0	0
CHETLAT	artificial	30	7.3	0	12	0	0	0	0	0	0	0	0
CHETLAT	artificial	30	7	0	14	0	0	0	0	0	0	0	0
CHETLAT	artificial	30	7.7	0	5	0	0	0	0	0	0	0	0
CHETLAT	artificial	31	7	0	3	0	0	0	0	0	0	0	0
CHETLAT	artificial	31	7.1	0	20	0	0	0	0	0	0	0	0
CHETLAT	artificial	30	6.7	0	40	0	0	0	0	0	0	0	0
CHETLAT	artificial	31	7.5	0	15	0	0	0	0	0	0	0	0
CHETLAT	artificial	29	6.9	0	27	0	0	0	0	0	0	0	0
CHETLAT	artificial	31	7.6	0	23	0	0	0	0	0	0	0	0
CHETLAT	artificial	30	7.4	0	1	0	0	0	0	0	0	0	0
CHETLAT	artificial	31	7.6	0	35	0	0	0	0	0	0	0	0
CHETLAT	artificial	31	7.5	0	3	0	0	0	0	0	0	0	0
CHETLAT	artificial	31	7.1	0	0	0	1	0	0	0	0	0	0
CHETLAT	artificial	31	7	0	39	0	0	0	0	0	0	0	0
CHETLAT	artificial	29	7.6	0	1	0	0	0	0	0	0	0	0
CHETLAT	artificial	31	7.6	0	2	0	0	0	0	0	0	0	0
CHETLAT	artificial	30	7.5	0	6	0	0	0	0	0	0	0	0
CHETLAT	artificial	30	7.3	0	4	0	0	0	0	0	0	0	0
CHETLAT	artificial	31	7.1	0	20	0	0	0	0	0	0	0	0
CHETLAT	artificial	30	7.4	0	10	0	0	0	0	0	0	0	0
CHETLAT	artificial	29	7.4	0	18	0	0	0	0	0	0	0	0
CHETLAT	artificial	29	7.2	0	3	0	0	0	0	0	0	0	0
CHETLAT	artificial	30	7.2	0	3	0	0	0	0	0	0	0	0
CHETLAT	artificial	30	7.4	0	1	0	0	0	0	0	0	0	0
CHETLAT	artificial	30	7.1	0	17	0	0	0	0	0	0	0	0
CHETLAT	artificial	30	7.4	0	1	0	0	0	0	0	0	0	0
CHETLAT	artificial	31	7.1	0	1	0	0	0	0	0	0	0	0
CHETLAT	artificial	31	7.2	0	0	0	0	2	0	0	0	0	0
CHETLAT	artificial	30	7.4	0	0	0	0	0	0	2	0	0	0
CHETLAT	artificial	30	6.6	0	83	0	0	0	0	0	0	0	0
CHETLAT	artificial	30	6.6	0	0	0	3	0	0	0	0	0	0
CHETLAT	artificial	29	7.5	0	2	0	0	0	0	0	0	0	0
CHETLAT	artificial	30	7.2	0	7	0	0	0	0	0	0	0	0
KADAMATH	artificial	28	7.3	0	5	0	0	0	0	0	0	0	0
KADAMATH	artificial	28	7.3	0	0	0	0	0	0	0	6	0	0
KADAMATH	natural	27	8.1	0	2	0	0	0	0	0	0	0	0
KADAMATH	natural	27	8	0	3	0	0	0	0	0	0	0	0
KADAMATH	natural	26	7.7	0	2	0	0	0	0	0	0	0	0
KADAMATH	natural	26	7.3	0	0	0	0	0	4	0	0	0	0
KADAMATH	natural	27	8	0	0	0	0	0	1	0	0	0	0
KADAMATH	natural	26	7.9	0	0	0	0	0	2	0	0	0	0
KADAMATH	artificial	27	7.8	0	7	0	0	0	0	0	0	0	0
KADAMATH	artificial	26	7.4	0	7	0	0	0	0	0	0	0	0
KADAMATH	artificial	27	7.7	0	6	0	0	0	0	0	0	0	0
KADAMATH	artificial	28	7.3	0	5	0	0	0	0	0	0	0	0
KADAMATH	artificial	27	7.8	0	7	0	0	0	0	0	0	0	0
KADAMATH	artificial	27	8.1	0	9	0	0	0	0	0	0	0	0
KADAMATH	artificial	27	7.5	0	9	0	0	0	0	0	0	0	0
KADAMATH	artificial	26	7.8	0	9	0	0	0	0	0	0	0	0
KADAMATH	artificial	27	7.4	0	4	0	0	0	0	0	0	0	0
KADAMATH	artificial	26	8.1	0	4	0	0	0	0	0	0	0	0
KADAMATH	artificial	26	7.4	0	4	0	0	0	0	0	0	0	0
KADAMATH	artificial	27	7.5	0	4	0	0	0	0	0	0	0	0
KADAMATH	artificial	26	7.3	0	6	0	0	0	0	0	0	0	0
KADAMATH	artificial	27	7.6	0	5	0	0	0	0	0	0	0	0
KADAMATH	artificial	25	7	0	9	0	0	0	0	0	0	0	0
KADAMATH	artificial	27	7.2	0	4	0	0	0	0	0	0	0	0
KADAMATH	artificial	27	7.5	0	2	0	0	0	0	0	0	0	0
KADAMATH	artificial	27	7.8	0	12	0	0	0	0	0	0	0	0
KADAMATH	artificial	27	7.8	0	0	0	0	0	6	0	0	0	0
KADAMATH	artificial	27	7.5	0	2	0	0	0	0	0	0	0	0
KADAMATH	artificial	27	7.4	0	3	0	0	0	0	0	0	0	0
KADAMATH	artificial	27	7.5	0	4	0	0	0	0	0	0	0	0
KADAMATH	artificial	26	7.5	0	4	0	0	0	0	0	0	0	0
KADAMATH	artificial	28	7.4	0	5	0	0	0	0	0	0	0	0
KADAMATH	artificial	27	7.5	0	4	0	0	0	0	0	0	0	0
KADAMATH	artificial	28	7.2	0	2	0	0	0	0	0	0	0	0
KADAMATH	artificial	28	7.4	0	1	0	0	0	0	0	0	0	0
KADAMATH	artificial	26	7.5	0	6	0	0	0	0	0	0	0	0
KADAMATH	artificial	27	7.6	0	5	0	0	0	0	0	0	0	0
KADAMATH	artificial	28	7.8	0	2	0	0	0	0	0	0	0	0
KADAMATH	artificial	27	6.9	0	6	0	0	0	0	0	0	0	0
KADAMATH	artificial	28	7.9	0	5	0	0	0	0	0	0	0	0
KADAMATH	artificial	27	7.2	0	17	0	0	0	0	0	0	0	0
KADAMATH	artificial	27	7.2	0	8	0	0	0	0	0	0	0	0
KADAMATH	artificial	27	7.4	0	4	0	0	0	0	0	0	0	0
KADAMATH	artificial	27	7.2	0	6	0	0	0	0	0	0	0	0
KADAMATH	artificial	27	7.5	0	27	0	0	0	0	0	0	0	0
KADAMATH	artificial	27	7	0	4	0	0	0	0	0	0	0	0
KADAMATH	artificial	27	7.2	0	5	0	0	0	0	0	0	0	0
KADAMATH	artificial	26	7.3	0	8	0	0	0	0	0	0	0	0
KADAMATH	artificial	26	7.3	0	7	0	0	0	0	0	0	0	0
KADAMATH	artificial	29	7.3	0	2	0	0	0	0	0	0	0	0
KADAMATH	artificial	25	7.1	0	6	0	0	0	0	0	0	0	0
KADAMATH	artificial	26	7.8	0	20	0	0	0	0	0	0	0	0
KADAMATH	artificial	26	7.9	0	13	0	0	0	0	0	0	0	0
KADAMATH	artificial	26	7.5	0	9	0	0	0	0	0	0	0	0
KADAMATH	artificial	26	7	0	3	0	0	0	0	0	0	0	0
KADAMATH	artificial	26	7.4	0	4	0	0	0	0	0	0	0	0
KADAMATH	artificial	26	7.6	0	1	0	0	0	0	0	0	0	0
KADAMATH	artificial	26	7.9	0	2	0	0	0	0	0	0	0	0
KADAMATH	artificial	28	7.4	0	2	0	0	0	0	0	0	0	0
KADAMATH	artificial	28	6.9	0	11	0	0	0	0	0	0	0	0
KADAMATH	artificial	26	7.1	0	2	0	0	0	0	0	0	0	0
KADAMATH	artificial	27	7.4	0	5	0	0	0	0	0	0	0	0
KADAMATH	artificial	27	7.7	0	7	0	0	0	0	0	0	0	0
KADAMATH	artificial	28	7	0	1	0	0	0	0	0	0	0	0
KADAMATH	artificial	27	7.4	0	11	0	0	0	0	0	0	0	0
KADAMATH	artificial	26	7.4	0	10	0	0	0	0	0	0	0	0
KADAMATH	artificial	27	7.8	0	4	0	0	0	0	0	0	0	0
KADAMATH	artificial	26	7.2	0	2	0	0	0	0	0	0	0	0
KADAMATH	artificial	27	6.8	0	4	0	0	0	0	0	0	0	0
KADAMATH	artificial	27	7.4	0	2	0	0	0	0	0	0	0	0
KADAMATH	artificial	27	7.1	0	4	0	0	0	0	0	0	0	0
KADAMATH	artificial	26	7.7	0	5	0	0	0	0	0	0	0	0
KADAMATH	artificial	26	7.8	0	10	0	0	0	0	0	0	0	0
KADAMATH	artificial	27	7.5	0	8	0	0	0	0	0	0	0	0
KADAMATH	artificial	27	7.5	0	0	0	0	0	3	0	0	0	0
KADAMATH	artificial	26	8.2	0	0	0	0	0	2	0	0	0	0
KADAMATH	artificial	26	7.8	0	0	0	0	0	4	0	0	0	0
KADAMATH	artificial	28	7.4	0	0	0	0	0	6	0	0	0	0
KADAMATH	artificial	28	7.4	0	0	0	0	0	0	0	2	0	0
KADAMATH	artificial	26	7	0	11	0	0	0	0	0	0	0	0
KADAMATH	artificial	26	7	0	0	0	0	10	0	0	0	0	0
KADAMATH	natural	26	7.2	0	2	0	0	0	0	0	0	0	0
KADAMATH	artificial	27	7.8	0	0	0	0	0	4	0	0	0	0
KADAMATH	artificial	27	7.1	0	2	0	0	0	0	0	0	0	0
KADAMATH	artificial	27	7.4	0	2	0	0	0	0	0	0	0	0
KADAMATH	artificial	27	7.5	0	2	0	0	0	0	0	0	0	0
KADAMATH	artificial	27	7.4	0	0	0	0	0	0	0	2	0	0
KADAMATH	artificial	26	7.5	0	2	0	0	0	0	0	0	0	0
KADAMATH	artificial	27	7.8	0	5	0	0	0	0	0	0	0	0
KALPENI	artificial	29	6.5	0	0	0	0	0	0	0	0	69	0
KALPENI	natural	30	6.7	0	41	0	0	0	0	0	0	0	0
KALPENI	natural	31	7.6	0	7	0	0	0	0	0	0	0	0
KALPENI	natural	29	6.9	0	24	0	0	0	0	0	0	0	0
KALPENI	natural	30	7.3	0	2	0	0	0	0	0	0	0	0
KALPENI	natural	30	7.1	0	2	0	0	0	0	0	0	0	0
KALPENI	natural	29	7.4	0	1	0	0	0	0	0	0	0	0
KALPENI	natural	30	7	0	10	0	0	0	0	0	0	0	0
KALPENI	natural	29	7.2	0	22	0	0	0	0	0	0	0	0
KALPENI	natural	31	7.4	0	4	0	0	0	0	0	0	0	0
KALPENI	natural	30	6.8	0	5	0	0	0	0	0	0	0	0
KALPENI	natural	31	7.9	0	1	0	0	0	0	0	0	0	0
KALPENI	natural	29	7.1	0	3	0	0	0	0	0	0	0	0
KALPENI	natural	29	6.6	0	2	0	0	0	0	0	0	0	0
KALPENI	natural	30	6.6	0	0	0	0	0	23	0	0	0	0
KALPENI	natural	30	6.1	0	0	0	0	0	9	0	0	0	0
KALPENI	natural	31	7.4	0	0	0	0	0	13	0	0	0	0
KALPENI	natural	30	6.8	0	0	0	0	0	16	0	0	0	0
KALPENI	natural	29	6.6	0	0	0	0	0	36	0	0	0	0
KALPENI	natural	30	6.9	0	0	0	0	0	64	0	0	0	0
KALPENI	artificial	30	7	0	11	0	0	0	0	0	0	0	0
KALPENI	artificial	29	6.6	0	13	0	0	0	0	0	0	0	0
KALPENI	artificial	30	7.6	0	1	0	0	0	0	0	0	0	0
KALPENI	artificial	29	7.5	0	18	0	0	0	0	0	0	0	0
KALPENI	artificial	29	6.7	0	10	0	0	0	0	0	0	0	0
KALPENI	artificial	30	7.2	0	12	0	0	0	0	0	0	0	0
KALPENI	artificial	30	7.1	0	9	0	0	0	0	0	0	0	0
KALPENI	artificial	30	7.3	0	2	0	0	0	0	0	0	0	0
KALPENI	artificial	31	7.5	0	11	0	0	0	0	0	0	0	0
KALPENI	artificial	29	7.2	0	7	0	0	0	0	0	0	0	0
KALPENI	artificial	30	7.6	0	10	0	0	0	0	0	0	0	0
KALPENI	artificial	31	7.5	0	3	0	0	0	0	0	0	0	0
KALPENI	artificial	30	7.2	0	39	0	0	0	0	0	0	0	0
KALPENI	artificial	30	6.9	0	6	0	0	0	0	0	0	0	0
KALPENI	artificial	29	7.6	0	24	0	0	0	0	0	0	0	0
KALPENI	artificial	29	7	0	16	0	0	0	0	0	0	0	0
KALPENI	artificial	30	8.8	0	9	0	0	0	0	0	0	0	0
KALPENI	artificial	29	7.1	0	11	0	0	0	0	0	0	0	0
KALPENI	artificial	30	7.4	0	4	0	0	0	0	0	0	0	0
KALPENI	artificial	30	7.4	0	4	0	0	0	0	0	0	0	0
KALPENI	artificial	30	7.4	0	4	0	0	0	0	0	0	0	0
KALPENI	artificial	30	7.3	0	10	0	0	0	0	0	0	0	0
KALPENI	artificial	30	7.3	0	4	0	0	0	0	0	0	0	0
KALPENI	artificial	30	7.2	0	10	0	0	0	0	0	0	0	0
KALPENI	artificial	30	6.9	0	1	0	0	0	0	0	0	0	0
KALPENI	artificial	30	7.5	0	4	0	0	0	0	0	0	0	0
KALPENI	artificial	29	7.8	0	5	0	0	0	0	0	0	0	0
KALPENI	artificial	29	6.6	0	0	0	0	0	33	0	0	0	0
KALPENI	artificial	29	7.5	0	0	0	0	0	1	0	0	0	0
KALPENI	artificial	30	7.3	0	0	0	0	0	3	0	0	0	0
KALPENI	artificial	30	6.9	0	0	0	0	0	3	0	0	0	0
KALPENI	artificial	29	6.6	0	0	0	0	0	0	0	2	0	0
KALPENI	artificial	30	7.3	0	0	0	0	0	0	0	1	0	0
KALPENI	artificial	31	7.2	0	11	0	0	0	0	0	0	0	0
KALPENI	artificial	30	7.3	0	4	0	0	0	0	0	0	0	0
KALPENI	artificial	30	7.4	0	2	0	0	0	0	0	0	0	0
KALPENI	artificial	30	6.8	0	7	0	0	0	0	0	0	0	0
KALPENI	artificial	31	6.4	0	4	0	0	0	0	0	0	0	0
KALPENI	artificial	30	7.2	0	11	0	0	0	0	0	0	0	0
KALPENI	artificial	30	7.5	0	17	0	0	0	0	0	0	0	0
KALPENI	artificial	30	6.6	0	2	0	0	0	0	0	0	0	0
KALPENI	artificial	30	7.5	0	3	0	0	0	0	0	0	0	0
KALPENI	artificial	30	6.7	0	13	0	0	0	0	0	0	0	0
KALPENI	artificial	30	7.6	0	4	0	0	0	0	0	0	0	0
KALPENI	artificial	30	7.6	0	9	0	0	0	0	0	0	0	0
KALPENI	artificial	29	7.6	0	13	0	0	0	0	0	0	0	0
KALPENI	artificial	30	6.8	0	55	0	0	0	0	0	0	0	0
KALPENI	artificial	30	6.8	0	2	0	0	0	0	0	0	0	0
KALPENI	artificial	30	7.6	0	2	0	0	0	0	0	0	0	0
KALPENI	artificial	29	7	0	7	0	0	0	0	0	0	0	0
KALPENI	artificial	29	7.5	0	1	0	0	0	0	0	0	0	0
KALPENI	artificial	30	6.8	0	0	0	0	0	3	0	0	0	0
KALPENI	artificial	30	7.6	0	0	0	0	0	1	0	0	0	0
KALPENI	artificial	30	7.5	0	0	0	0	0	0	1	0	0	0
KALPENI	artificial	29	7	0	0	0	0	0	0	0	1	0	0
KALPENI	artificial	30	7.5	0	0	0	0	0	0	0	0	4	0
KALPENI	artificial	31	6.8	0	1	0	0	0	0	0	0	0	0
KALPENI	artificial	30	7.2	0	1	0	0	0	0	0	0	0	0
KALPENI	artificial	30	7.2	0	0	0	5	0	0	0	0	0	0
KALPENI	artificial	30	7.2	0	0	0	0	2	0	0	0	0	0
KALPENI	artificial	30	7	0	0	0	0	0	0	4	0	0	0
KALPENI	artificial	30	6.9	0	0	0	0	0	0	0	0	1	0
KALPENI	artificial	30	7.9	0	0	0	0	0	0	0	0	2	0
KALPENI	artificial	30	7.2	0	0	0	0	0	0	0	0	1	0
KALPENI	artificial	32	7.2	0	0	0	0	0	0	0	0	1	0
KALPENI	artificial	29	6.9	0	1	0	0	0	0	0	0	0	0
KALPENI	artificial	30	6.9	0	3	0	0	0	0	0	0	0	0
KALPENI	artificial	31	7.4	0	9	0	0	0	0	0	0	0	0
KALPENI	artificial	30	7	0	10	0	0	0	0	0	0	0	0
KALPENI	artificial	30	7.9	0	2	0	0	0	0	0	0	0	0
KALPENI	artificial	30	7.2	0	11	0	0	0	0	0	0	0	0
KALPENI	artificial	31	7.4	0	0	0	0	0	1	0	0	0	0
KAVARATTI	artificial	30	7.2	0	0	14	0	0	0	0	0	0	0
KAVARATTI	artificial	28	7.5	0	0	0	0	0	2	0	0	0	0
KAVARATTI	artificial	30	7.2	0	0	0	0	0	0	0	0	3	0
KAVARATTI	artificial	29	7.2	0	9	0	0	0	0	0	0	0	0
KAVARATTI	artificial	31	8	0	0	0	3	0	0	0	0	0	0
KAVARATTI	natural	30	7.3	0	2	0	0	0	0	0	0	0	0
KAVARATTI	natural	29	6.5	0	2	0	0	0	0	0	0	0	0
KAVARATTI	natural	30	7.4	0	6	0	0	0	0	0	0	0	0
KAVARATTI	natural	32	6.6	0	4	0	0	0	0	0	0	0	0
KAVARATTI	natural	30	6.9	0	4	0	0	0	0	0	0	0	0
KAVARATTI	natural	30	5.6	0	28	0	0	0	0	0	0	0	0
KAVARATTI	natural	32	6.8	0	2	0	0	0	0	0	0	0	0
KAVARATTI	natural	30	6.8	0	9	0	0	0	0	0	0	0	0
KAVARATTI	natural	29	7.5	0	6	0	0	0	0	0	0	0	0
KAVARATTI	natural	30	7.2	0	12	0	0	0	0	0	0	0	0
KAVARATTI	natural	30	7.4	0	0	1	0	0	0	0	0	0	0
KAVARATTI	natural	30	6.9	0	0	0	0	0	38	0	0	0	0
KAVARATTI	natural	30	6.8	0	0	0	0	0	18	0	0	0	0
KAVARATTI	natural	29	7.2	0	0	0	0	0	3	0	0	0	0
KAVARATTI	natural	30	6.7	0	0	0	0	0	2	0	0	0	0
KAVARATTI	artificial	30	7.6	7	0	0	0	0	0	0	0	0	0
KAVARATTI	artificial	31	7.1	1	0	0	0	0	0	0	0	0	0
KAVARATTI	artificial	30	7.6	1	0	0	0	0	0	0	0	0	0
KAVARATTI	artificial	31	7.3	2	0	0	0	0	0	0	0	0	0
KAVARATTI	artificial	30	7.6	1	0	0	0	0	0	0	0	0	0
KAVARATTI	artificial	30	7.6	0	4	0	0	0	0	0	0	0	0
KAVARATTI	artificial	29	7.6	0	4	0	0	0	0	0	0	0	0
KAVARATTI	artificial	31	7.3	0	3	0	0	0	0	0	0	0	0
KAVARATTI	artificial	30	7.9	0	2	0	0	0	0	0	0	0	0
KAVARATTI	artificial	29	7.2	0	4	0	0	0	0	0	0	0	0
KAVARATTI	artificial	30	7	0	23	0	0	0	0	0	0	0	0
KAVARATTI	artificial	31	7.5	0	10	0	0	0	0	0	0	0	0
KAVARATTI	artificial	29	7.6	0	1	0	0	0	0	0	0	0	0
KAVARATTI	artificial	30	7.5	0	1	0	0	0	0	0	0	0	0
KAVARATTI	artificial	30	7.7	0	1	0	0	0	0	0	0	0	0
KAVARATTI	artificial	29	7.6	0	1	0	0	0	0	0	0	0	0
KAVARATTI	artificial	30	7.6	0	1	0	0	0	0	0	0	0	0
KAVARATTI	artificial	31	7.1	0	2	0	0	0	0	0	0	0	0
KAVARATTI	artificial	30	7.4	0	5	0	0	0	0	0	0	0	0
KAVARATTI	artificial	30	7.2	0	2	0	0	0	0	0	0	0	0
KAVARATTI	artificial	31	7.3	0	11	0	0	0	0	0	0	0	0
KAVARATTI	artificial	30	7.3	0	13	0	0	0	0	0	0	0	0
KAVARATTI	artificial	29	7.5	0	1	0	0	0	0	0	0	0	0
KAVARATTI	artificial	28	7.3	0	5	0	0	0	0	0	0	0	0
KAVARATTI	artificial	27	7.2	0	2	0	0	0	0	0	0	0	0
KAVARATTI	artificial	31	7.6	0	1	0	0	0	0	0	0	0	0
KAVARATTI	artificial	29	7.2	0	3	0	0	0	0	0	0	0	0
KAVARATTI	artificial	29	7.7	0	3	0	0	0	0	0	0	0	0
KAVARATTI	artificial	29	7.1	0	7	0	0	0	0	0	0	0	0
KAVARATTI	artificial	32	7.4	0	3	0	0	0	0	0	0	0	0
KAVARATTI	artificial	31	7.3	0	2	0	0	0	0	0	0	0	0
KAVARATTI	artificial	30	7.6	0	3	0	0	0	0	0	0	0	0
KAVARATTI	artificial	31	7.3	0	4	0	0	0	0	0	0	0	0
KAVARATTI	artificial	31	6.6	0	3	0	0	0	0	0	0	0	0
KAVARATTI	artificial	31	6.9	0	1	0	0	0	0	0	0	0	0
KAVARATTI	artificial	30	7.6	0	5	0	0	0	0	0	0	0	0
KAVARATTI	artificial	31	7.8	0	3	0	0	0	0	0	0	0	0
KAVARATTI	artificial	31	7.1	0	7	0	0	0	0	0	0	0	0
KAVARATTI	artificial	29.9	8.1	0	11	0	0	0	0	0	0	0	0
KAVARATTI	artificial	30	7.6	0	8	0	0	0	0	0	0	0	0
KAVARATTI	artificial	30.3	7.6	0	3	0	0	0	0	0	0	0	0
KAVARATTI	artificial	30	8.1	0	1	0	0	0	0	0	0	0	0
KAVARATTI	artificial	31	7.5	0	0	0	0	0	2	0	0	0	0
KAVARATTI	artificial	29	7.6	0	0	0	0	0	1	0	0	0	0
KAVARATTI	artificial	29	7.6	0	0	0	0	0	1	0	0	0	0
KAVARATTI	artificial	28	7.6	0	2	0	0	0	0	0	0	0	0
KAVARATTI	artificial	28	8	0	0	0	1	0	0	0	0	0	0
KAVARATTI	artificial	29	7.6	4	0	0	0	0	0	0	0	0	0
KAVARATTI	artificial	31	7.4	2	0	0	0	0	0	0	0	0	0
KAVARATTI	artificial	29	8	0	1	0	0	0	0	0	0	0	0
KAVARATTI	artificial	29	7.3	0	11	0	0	0	0	0	0	0	0
KAVARATTI	artificial	28	7.7	0	3	0	0	0	0	0	0	0	0
KAVARATTI	artificial	30	7.2	0	5	0	0	0	0	0	0	0	0
KAVARATTI	artificial	29	7.6	0	7	0	0	0	0	0	0	0	0
KAVARATTI	artificial	30	6.9	0	1	0	0	0	0	0	0	0	0
KAVARATTI	artificial	30	7.1	0	6	0	0	0	0	0	0	0	0
KAVARATTI	artificial	35	7.4	0	3	0	0	0	0	0	0	0	0
KAVARATTI	artificial	29	7.9	0	3	0	0	0	0	0	0	0	0
KAVARATTI	artificial	30	7.8	0	6	0	0	0	0	0	0	0	0
KAVARATTI	artificial	33.6	7.3	0	1	0	0	0	0	0	0	0	0
KAVARATTI	artificial	30	7.2	0	2	0	0	0	0	0	0	0	0
KAVARATTI	artificial	30	7.2	0	7	0	0	0	0	0	0	0	0
KAVARATTI	artificial	29	7.9	0	5	0	0	0	0	0	0	0	0
KAVARATTI	artificial	31	7.4	0	7	0	0	0	0	0	0	0	0
KAVARATTI	artificial	28	7.6	0	2	0	0	0	0	0	0	0	0
KAVARATTI	artificial	30	7.8	0	2	0	0	0	0	0	0	0	0
KAVARATTI	artificial	31	7.5	0	9	0	0	0	0	0	0	0	0
KAVARATTI	artificial	30	7	0	1	0	0	0	0	0	0	0	0
KAVARATTI	artificial	32	8.3	0	33	0	0	0	0	0	0	0	0
KAVARATTI	artificial	30	7.7	0	1	0	0	0	0	0	0	0	0
KAVARATTI	artificial	30	7.2	0	2	0	0	0	0	0	0	0	0
KAVARATTI	artificial	33	7.8	0	0	2	0	0	0	0	0	0	0
KAVARATTI	artificial	30	7.6	0	0	1	0	0	0	0	0	0	0
KAVARATTI	artificial	30	7.8	0	0	2	0	0	0	0	0	0	0
KAVARATTI	artificial	30	6.9	0	0	0	0	0	1	0	0	0	0
KAVARATTI	artificial	29	7.4	0	0	0	0	0	19	0	0	0	0
KAVARATTI	artificial	27	7.6	0	12	0	0	0	0	0	0	0	0
KAVARATTI	artificial	29	7.7	0	3	0	0	0	0	0	0	0	0
KAVARATTI	artificial	30	7.1	0	1	0	0	0	0	0	0	0	0
KAVARATTI	artificial	29	6.9	0	1	0	0	0	0	0	0	0	0
KAVARATTI	artificial	29	7.2	0	0	0	1	0	0	0	0	0	0
KAVARATTI	artificial	29	7.6	0	0	0	4	0	0	0	0	0	0
KAVARATTI	artificial	29	7.2	0	0	0	0	5	0	0	0	0	0
KAVARATTI	artificial	29	7.5	0	0	0	0	3	0	0	0	0	0
KAVARATTI	artificial	28	7.8	0	0	0	0	4	0	0	0	0	0
KAVARATTI	natural	31	7.1	0	5	0	0	0	0	0	0	0	0
KAVARATTI	natural	30	7.3	0	0	0	0	0	0	0	0	0	2
KAVARATTI	natural	31	7.1	0	0	0	0	0	0	0	0	0	5
KAVARATTI	artificial	29	7.4	0	0	0	0	0	0	0	0	7	0
KAVARATTI	artificial	28	7.3	0	1	0	0	0	0	0	0	0	0
KAVARATTI	artificial	31.4	6.8	0	6	0	0	0	0	0	0	0	0
KAVARATTI	artificial	30	7.6	0	1	0	0	0	0	0	0	0	0
KAVARATTI	natural	28	7.7	0	4	0	0	0	0	0	0	0	0
KAVARATTI	natural	31	7.4	0	2	0	0	0	0	0	0	0	0
KAVARATTI	natural	31	7.4	0	0	0	0	0	1	0	0	0	0
KAVARATTI	artificial	32	6.8	1	0	0	0	0	0	0	0	0	0
KAVARATTI	artificial	30	7.2	3	0	0	0	0	0	0	0	0	0
KAVARATTI	artificial	29	7.6	1	0	0	0	0	0	0	0	0	0
KAVARATTI	artificial	30	6.9	1	0	0	0	0	0	0	0	0	0
KAVARATTI	artificial	34.9	7.1	0	2	0	0	0	0	0	0	0	0
KAVARATTI	artificial	30	7.8	0	2	0	0	0	0	0	0	0	0
KAVARATTI	artificial	30	7.2	0	3	0	0	0	0	0	0	0	0
KAVARATTI	artificial	29	7.6	0	1	0	0	0	0	0	0	0	0
KAVARATTI	artificial	29	7.4	0	7	0	0	0	0	0	0	0	0
KAVARATTI	artificial	30	7.3	0	1	0	0	0	0	0	0	0	0
KAVARATTI	artificial	31	7.2	0	5	0	0	0	0	0	0	0	0
KAVARATTI	artificial	29	7.1	0	1	0	0	0	0	0	0	0	0
KAVARATTI	artificial	29	7.8	0	1	0	0	0	0	0	0	0	0
KAVARATTI	artificial	30	7.1	0	1	0	0	0	0	0	0	0	0
KAVARATTI	artificial	30	7.4	0	3	0	0	0	0	0	0	0	0
KAVARATTI	artificial	30	7.1	0	23	0	0	0	0	0	0	0	0
KAVARATTI	artificial	31	7.2	0	0	0	0	0	1	0	0	0	0
KAVARATTI	artificial	29	7.6	0	0	0	0	0	0	1	0	0	0
KAVARATTI	artificial	30	7.2	0	0	0	0	0	0	0	1	0	0
KAVARATTI	artificial	29	7.6	0	0	0	0	0	0	0	0	5	0
KILTAN	artificial	28	7.9	0	8	0	0	0	0	0	0	0	0
KILTAN	artificial	26.6	8.2	0	1	0	0	0	0	0	0	0	0
KILTAN	artificial	26.6	8.2	0	0	0	10	0	0	0	0	0	0
KILTAN	artificial	26.6	8.2	0	0	0	0	2	0	0	0	0	0
KILTAN	artificial	26.6	8.2	0	0	0	0	0	0	0	4	0	0
KILTAN	artificial	26.6	8.2	0	0	0	0	0	0	0	16	0	0
KILTAN	artificial	26.6	8.2	0	0	0	0	0	0	0	0	2	0
KILTAN	natural	28.5	8.1	0	4	0	0	0	0	0	0	0	0
KILTAN	natural	27.5	8	0	3	0	0	0	0	0	0	0	0
KILTAN	natural	27	8	0	14	0	0	0	0	0	0	0	0
KILTAN	natural	26.5	7.6	0	3	0	0	0	0	0	0	0	0
KILTAN	natural	27	7.8	0	13	0	0	0	0	0	0	0	0
KILTAN	natural	27	8	0	0	0	0	0	1	0	0	0	0
KILTAN	natural	26.5	7.2	0	0	0	0	0	21	0	0	0	0
KILTAN	natural	27.5	6.9	0	0	0	0	0	1	0	0	0	0
KILTAN	natural	26.5	8.3	0	0	0	0	0	1	0	0	0	0
KILTAN	artificial	28	7.7	0	1	0	0	0	0	0	0	0	0
KILTAN	artificial	28	7.9	0	2	0	0	0	0	0	0	0	0
KILTAN	artificial	28	8.2	0	2	0	0	0	0	0	0	0	0
KILTAN	artificial	27	7.6	0	1	0	0	0	0	0	0	0	0
KILTAN	artificial	29	7.7	0	3	0	0	0	0	0	0	0	0
KILTAN	artificial	27	8.3	0	1	0	0	0	0	0	0	0	0
KILTAN	artificial	26	7.4	0	4	0	0	0	0	0	0	0	0
KILTAN	artificial	28	8.1	0	10	0	0	0	0	0	0	0	0
KILTAN	artificial	27	7.6	0	1	0	0	0	0	0	0	0	0
KILTAN	artificial	28.5	7.3	0	7	0	0	0	0	0	0	0	0
KILTAN	artificial	26.5	7.5	0	3	0	0	0	0	0	0	0	0
KILTAN	artificial	28	7.8	0	3	0	0	0	0	0	0	0	0
KILTAN	artificial	27.5	8.2	0	17	0	0	0	0	0	0	0	0
KILTAN	artificial	30	8.3	0	2	0	0	0	0	0	0	0	0
KILTAN	artificial	29	8.1	0	2	0	0	0	0	0	0	0	0
KILTAN	artificial	27.5	8.3	0	3	0	0	0	0	0	0	0	0
KILTAN	artificial	28	7.8	0	2	0	0	0	0	0	0	0	0
KILTAN	artificial	28	7.8	0	3	0	0	0	0	0	0	0	0
KILTAN	artificial	27	8.1	0	17	0	0	0	0	0	0	0	0
KILTAN	artificial	27.5	8.2	0	8	0	0	0	0	0	0	0	0
KILTAN	artificial	29	8.2	0	4	0	0	0	0	0	0	0	0
KILTAN	artificial	29	8	0	2	0	0	0	0	0	0	0	0
KILTAN	artificial	29	8	0	9	0	0	0	0	0	0	0	0
KILTAN	artificial	28	7.9	0	3	0	0	0	0	0	0	0	0
KILTAN	artificial	28	8	0	2	0	0	0	0	0	0	0	0
KILTAN	artificial	28	7.9	0	2	0	0	0	0	0	0	0	0
KILTAN	artificial	29	7.8	0	2	0	0	0	0	0	0	0	0
KILTAN	artificial	26.5	8.1	0	1	0	0	0	0	0	0	0	0
KILTAN	artificial	26	7.9	0	6	0	0	0	0	0	0	0	0
KILTAN	artificial	27.5	7.8	0	2	0	0	0	0	0	0	0	0
KILTAN	artificial	28	7.8	0	1	0	0	0	0	0	0	0	0
KILTAN	artificial	28	8.1	0	1	0	0	0	0	0	0	0	0
KILTAN	artificial	28	7.2	0	3	0	0	0	0	0	0	0	0
KILTAN	artificial	28	8.1	0	4	0	0	0	0	0	0	0	0
KILTAN	artificial	27	7.6	0	3	0	0	0	0	0	0	0	0
KILTAN	artificial	27.5	7.9	0	1	0	0	0	0	0	0	0	0
KILTAN	artificial	27.5	7.4	0	2	0	0	0	0	0	0	0	0
KILTAN	artificial	26	7.7	0	4	0	0	0	0	0	0	0	0
KILTAN	artificial	26.5	7.6	0	8	0	0	0	0	0	0	0	0
KILTAN	artificial	26.5	8.1	0	1	0	0	0	0	0	0	0	0
KILTAN	artificial	27	7.3	0	1	0	0	0	0	0	0	0	0
KILTAN	artificial	28	8	0	17	0	0	0	0	0	0	0	0
KILTAN	artificial	28	7	0	1	0	0	0	0	0	0	0	0
KILTAN	artificial	27	7.4	0	1	0	0	0	0	0	0	0	0
KILTAN	artificial	27.5	8.1	0	0	0	0	0	17	0	0	0	0
KILTAN	artificial	29	8	0	0	0	0	0	13	0	0	0	0
KILTAN	artificial	26	7.9	0	0	0	0	0	3	0	0	0	0
KILTAN	artificial	26	7.5	0	0	0	0	0	1	0	0	0	0
KILTAN	artificial	27	7.9	0	0	0	0	0	12	0	0	0	0
KILTAN	artificial	25.5	7.2	0	1	0	0	0	0	0	0	0	0
KILTAN	artificial	28	8	0	2	0	0	0	0	0	0	0	0
KILTAN	artificial	28.5	7.9	0	2	0	0	0	0	0	0	0	0
KILTAN	artificial	27.5	8	0	1	0	0	0	0	0	0	0	0
MINICOY	artificial	31	7.3	0	0	0	1	0	0	0	0	0	0
MINICOY	natural	30	7.2	0	0	0	0	0	3	0	0	0	0
MINICOY	natural	30	7.7	0	0	0	0	0	1	0	0	0	0
MINICOY	natural	30	6.6	0	0	0	0	0	1	0	0	0	0
MINICOY	artificial	30	6.8	3	0	0	0	0	0	0	0	0	0
MINICOY	artificial	28	7	0	1	0	0	0	0	0	0	0	0
MINICOY	artificial	30	6.9	0	1	0	0	0	0	0	0	0	0
MINICOY	artificial	31	7.1	0	1	0	0	0	0	0	0	0	0
MINICOY	artificial	31	7	0	1	0	0	0	0	0	0	0	0
MINICOY	artificial	29	7.1	0	1	0	0	0	0	0	0	0	0
MINICOY	artificial	27	7.5	0	1	0	0	0	0	0	0	0	0
MINICOY	artificial	27	7.3	0	2	0	0	0	0	0	0	0	0
MINICOY	artificial	29	7.3	0	1	0	0	0	0	0	0	0	0
MINICOY	artificial	29	7.3	0	4	0	0	0	0	0	0	0	0
MINICOY	artificial	29	6.8	0	0	0	0	0	2	0	0	0	0
MINICOY	artificial	30	6.9	0	0	0	0	0	0	0	14	0	0
MINICOY	artificial	27	7.5	0	0	0	0	0	0	0	2	0	0
MINICOY	artificial	29	7.8	1	0	0	0	0	0	0	0	0	0
MINICOY	artificial	30	6.8	40	0	0	0	0	0	0	0	0	0
MINICOY	artificial	27	7.5	1	0	0	0	0	0	0	0	0	0
MINICOY	artificial	30	7.7	2	0	0	0	0	0	0	0	0	0
MINICOY	artificial	27	7.2	0	1	0	0	0	0	0	0	0	0
MINICOY	artificial	29	7.2	0	3	0	0	0	0	0	0	0	0
MINICOY	artificial	29	7.2	0	2	0	0	0	0	0	0	0	0
MINICOY	artificial	29	7	0	2	0	0	0	0	0	0	0	0
MINICOY	artificial	29	7.4	0	0	0	1	0	0	0	0	0	0
MINICOY	artificial	27	7.5	0	0	0	3	0	0	0	0	0	0
MINICOY	artificial	29	7.4	0	0	0	0	1	0	0	0	0	0
MINICOY	artificial	29	7.2	0	0	0	0	0	1	0	0	0	0
MINICOY	artificial	29	7.5	0	0	0	0	0	1	0	0	0	0
MINICOY	artificial	29	8	0	0	0	0	0	0	1	0	0	0
MINICOY	artificial	29	7.5	0	2	0	0	0	0	0	0	0	0
MINICOY	artificial	29	7.5	0	2	0	0	0	0	0	0	0	0
MINICOY	artificial	27	7.6	0	0	0	1	0	0	0	0	0	0
MINICOY	artificial	30	7.3	0	0	0	0	1	0	0	0	0	0
MINICOY	artificial	27	7.4	0	0	0	0	0	0	0	0	2	0
MINICOY	artificial	29	7.2	22	0	0	0	0	0	0	0	0	0
MINICOY	artificial	31	7.7	5	0	0	0	0	0	0	0	0	0
MINICOY	artificial	29	7.6	5	0	0	0	0	0	0	0	0	0
MINICOY	artificial	31	6.9	2	0	0	0	0	0	0	0	0	0
MINICOY	artificial	27	7.4	0	1	0	0	0	0	0	0	0	0
MINICOY	artificial	29	7.1	0	1	0	0	0	0	0	0	0	0
MINICOY	artificial	29	7.2	0	1	0	0	0	0	0	0	0	0
MINICOY	artificial	29	7.6	0	1	0	0	0	0	0	0	0	0
MINICOY	artificial	29	7.2	0	0	0	0	0	0	0	1	0	0

## Sheet: Table S4
Island biogeography and human practices drive ecological connectivity in mosquito species richness in the Lakshadweep Archipelago
Muhammad Nihad PP1, Rohini PD1,2, Sutharshan G. 1,2, Anagha Ajith PK1, Sumitha MK2, Shanmuga Priya A2, Rahul P.2, Sasikumar V2, Shaibal Dasgupta1, Jayalakshmi Krishnan2 and Farah Ishtiaq1*
1Tata Institute for Genetics and Society, InStem Building, GKVK Post, Bellary Road, Bangalore 560065, India
2Department of Life Sciences, Central University of Tamil Nadu, Neelakudy, 610005, Thiruvarur, Tamil Nadu, India.
*Corresponding author: farah.ishtiaq@tigs.res.in
Table S4: Co-existence matrix of mosquito species across the Lakshadweep Islands by habitat type and microclimate of each larval habitat
island	habitat_type	temperature	pH	species	albopictus_other	albo_aedes		island	habitat_type	temperature	pH	species	albopictus_armigeres		island	habitat_type	temperature	pH	species	albopictus_quinquefasciatus		island	habitat_type	temperature	pH	species	armigeres_other
KAVARATTI	artificial	30	7.2	Aedes albopictus	0	0		KAVARATTI	artificial	30	7.2	Aedes albopictus	0		KAVARATTI	artificial	30	7.2	Aedes albopictus	0		KAVARATTI	natural	30	6.8	Aedes albopictus	1
KAVARATTI	artificial	31.4	6.8	Aedes albopictus	0	0		KAVARATTI	artificial	31.4	6.8	Aedes albopictus	0		KAVARATTI	artificial	31.4	6.8	Aedes albopictus	0		KAVARATTI	natural	30	6.8	Armigeres subalbatus	1
KAVARATTI	artificial	30	5.6	Aedes albopictus	0	0		KAVARATTI	natural	30	5.6	Aedes albopictus	0		KAVARATTI	artificial	30	5.6	Aedes albopictus	0		KAVARATTI	artificial	30	6.9	Aedes albopictus	1
KAVARATTI	artificial	34.9	7.1	Aedes albopictus	0	0		KAVARATTI	artificial	34.9	7.1	Aedes albopictus	0		KAVARATTI	artificial	34.9	7.1	Aedes albopictus	0		KAVARATTI	artificial	30	6.9	Armigeres subalbatus	1
KAVARATTI	artificial	33.6	7.3	Aedes albopictus	0	0		KAVARATTI	artificial	33.6	7.3	Aedes albopictus	0		KAVARATTI	artificial	33.6	7.3	Aedes albopictus	0		KAVARATTI	natural	30	6.9	Armigeres subalbatus	1
KAVARATTI	artificial	30	7.1	Aedes albopictus	0	0		KAVARATTI	artificial	30	7.1	Aedes albopictus	0		KAVARATTI	artificial	30	7.1	Aedes albopictus	0		KAVARATTI	natural	30	6.9	Aedes albopictus	1
KAVARATTI	natural	30	6.8	Aedes albopictus	1	0		KAVARATTI	natural	30	6.8	Aedes albopictus	1		KAVARATTI	natural	30	6.8	Aedes albopictus	0		KAVARATTI	natural	29	7.2	Armigeres subalbatus	0
KAVARATTI	natural	30	6.8	Armigeres subalbatus	1	0		KAVARATTI	natural	30	6.8	Armigeres subalbatus	1		KAVARATTI	artificial	31	7.1	Aedes albopictus	0		KAVARATTI	artificial	31	7.5	Aedes albopictus	1
KAVARATTI	artificial	31	7.1	Aedes albopictus	0	0		KAVARATTI	artificial	31	7.1	Aedes albopictus	0		KAVARATTI	artificial	30	7.2	Aedes albopictus	0		KAVARATTI	artificial	31	7.5	Armigeres subalbatus	1
KAVARATTI	artificial	30	7.2	Aedes albopictus	0	0		KAVARATTI	artificial	30	7.2	Aedes albopictus	0		KAVARATTI	artificial	29	6.9	Aedes albopictus	0		KAVARATTI	artificial	29	7.4	Armigeres subalbatus	0
KAVARATTI	artificial	29	6.9	Aedes albopictus	0	0		KAVARATTI	artificial	29	6.9	Aedes albopictus	0		KAVARATTI	natural	31	7.1	Aedes albopictus	0		KAVARATTI	artificial	31	7.2	Aedes albopictus	1
KAVARATTI	natural	31	7.1	Aedes albopictus	1	0		KAVARATTI	natural	31	7.1	Aedes albopictus	0		KAVARATTI	artificial	29	7.2	Aedes albopictus	0		KAVARATTI	artificial	31	7.2	Armigeres subalbatus	1
KAVARATTI	natural	31	7.1	Malaya genurostris	1	0		KAVARATTI	natural	31	7.1	Malaya genurostris	0		KAVARATTI	artificial	30	7.2	Aedes albopictus	0		KAVARATTI	artificial	29	7.6	Aedes albopictus	1
KAVARATTI	artificial	29	7.2	Aedes albopictus	0	0		KAVARATTI	artificial	29	7.2	Aedes albopictus	0		KAVARATTI	artificial	31	7.5	Aedes albopictus	0		KAVARATTI	artificial	29	7.6	Armigeres subalbatus	1
KAVARATTI	artificial	30	7.2	Aedes albopictus	0	0		KAVARATTI	artificial	30	7.2	Aedes albopictus	0		KAVARATTI	artificial	31	7.3	Aedes albopictus	0		KAVARATTI	artificial	29	7.6	Armigeres subalbatus	0
KAVARATTI	artificial	31	7.5	Aedes albopictus	0	0		KAVARATTI	artificial	31	7.5	Aedes albopictus	0		KAVARATTI	natural	32	6.6	Aedes albopictus	0		KAVARATTI	artificial	28	7.5	Armigeres subalbatus	0
KAVARATTI	artificial	31	7.3	Aedes albopictus	0	0		KAVARATTI	artificial	31	7.3	Aedes albopictus	0		KAVARATTI	artificial	30	7.6	Aedes albopictus	0		KAVARATTI	natural	31	7.4	Aedes albopictus	1
KAVARATTI	natural	32	6.6	Aedes albopictus	0	0		KAVARATTI	natural	32	6.6	Aedes albopictus	0		KAVARATTI	artificial	30	6.9	Aedes albopictus	0		KAVARATTI	natural	31	7.4	Armigeres subalbatus	1
KAVARATTI	artificial	30	7.6	Aedes albopictus	1	1		KAVARATTI	artificial	30	7.6	Aedes albopictus	0		KAVARATTI	artificial	30	7.1	Aedes albopictus	0		KILTAN	natural	27	8	Aedes albopictus	1
KAVARATTI	artificial	30	7.6	Aedes aegypti	1	1		KAVARATTI	artificial	30	7.6	Aedes aegypti	0		KAVARATTI	natural	30	6.9	Aedes albopictus	0		KILTAN	natural	27	8	Armigeres subalbatus	1
KAVARATTI	artificial	30	6.9	Aedes albopictus	1	0		KAVARATTI	artificial	30	6.9	Aedes albopictus	1		KAVARATTI	artificial	31	7.3	Aedes albopictus	0		KILTAN	artificial	29	8	Aedes albopictus	1
KAVARATTI	artificial	30	6.9	Armigeres subalbatus	1	0		KAVARATTI	artificial	30	6.9	Armigeres subalbatus	1		KAVARATTI	artificial	31	6.6	Aedes albopictus	0		KILTAN	artificial	29	8	Armigeres subalbatus	1
KAVARATTI	artificial	30	7.1	Aedes albopictus	0	0		KAVARATTI	artificial	30	7.1	Aedes albopictus	0		KAVARATTI	artificial	30	7.4	Aedes albopictus	0		KILTAN	artificial	27.5	8.1	Armigeres subalbatus	0
KAVARATTI	natural	30	6.9	Armigeres subalbatus	1	0		KAVARATTI	natural	30	6.9	Armigeres subalbatus	1		KAVARATTI	artificial	31	6.9	Aedes albopictus	0		KILTAN	artificial	26	7.9	Armigeres subalbatus	1
KAVARATTI	natural	30	6.9	Aedes albopictus	1	0		KAVARATTI	natural	30	6.9	Aedes albopictus	1		KAVARATTI	artificial	30	7	Aedes albopictus	0		KILTAN	artificial	26	7.9	Aedes albopictus	1
KAVARATTI	artificial	31	7.3	Aedes albopictus	1	1		KAVARATTI	artificial	31	7.3	Aedes albopictus	0		KAVARATTI	natural	32	6.8	Aedes albopictus	0		KILTAN	natural	26.5	7.2	Armigeres subalbatus	0
KAVARATTI	artificial	31	7.3	Aedes aegypti	1	1		KAVARATTI	artificial	31	7.3	Aedes aegypti	0		KAVARATTI	artificial	30	7.2	Aedes albopictus	0		KILTAN	natural	26.5	7.6	Armigeres subalbatus	1
KAVARATTI	artificial	31	6.6	Aedes albopictus	0	0		KAVARATTI	artificial	31	6.6	Aedes albopictus	0		KAVARATTI	artificial	32	8.3	Aedes albopictus	0		KILTAN	natural	26.5	7.6	Aedes albopictus	1
KAVARATTI	artificial	30	7.4	Aedes albopictus	0	0		KAVARATTI	artificial	30	7.4	Aedes albopictus	0		KAVARATTI	artificial	30	7.7	Aedes albopictus	0		KILTAN	artificial	26	7.5	Armigeres subalbatus	0
KAVARATTI	artificial	31	6.9	Aedes albopictus	0	0		KAVARATTI	artificial	31	6.9	Aedes albopictus	0		KAVARATTI	artificial	31	7.8	Aedes albopictus	0		KILTAN	natural	27.5	6.9	Armigeres subalbatus	0
KAVARATTI	artificial	30	7	Aedes albopictus	0	0		KAVARATTI	artificial	30	7	Aedes albopictus	0		KAVARATTI	natural	29	7.5	Aedes albopictus	0		KILTAN	natural	26.5	8.3	Armigeres subalbatus	0
KAVARATTI	natural	32	6.8	Aedes albopictus	0	0		KAVARATTI	natural	32	6.8	Aedes albopictus	0		KAVARATTI	artificial	29.9	8.1	Aedes albopictus	0		KILTAN	artificial	27	7.9	Armigeres subalbatus	0
KAVARATTI	artificial	30	7.2	Aedes albopictus	0	0		KAVARATTI	artificial	30	7.2	Aedes albopictus	0		KAVARATTI	artificial	30	7.6	Aedes albopictus	0		AMINI	natural	27	7.9	Armigeres subalbatus	0
KAVARATTI	artificial	32	8.3	Aedes albopictus	0	0		KAVARATTI	artificial	32	8.3	Aedes albopictus	0		KAVARATTI	artificial	30	7.8	Aedes albopictus	0		AMINI	natural	26.5	7.9	Aedes albopictus	1
KAVARATTI	artificial	30	7.7	Aedes albopictus	0	0		KAVARATTI	artificial	30	7.7	Aedes albopictus	0		KAVARATTI	artificial	30.3	7.6	Aedes albopictus	0		AMINI	natural	26.5	7.9	Armigeres subalbatus	1
KAVARATTI	artificial	31	7.8	Aedes albopictus	0	0		KAVARATTI	artificial	31	7.8	Aedes albopictus	0		KAVARATTI	natural	30	7.2	Aedes albopictus	0		AMINI	natural	27	8	Aedes albopictus	1
KAVARATTI	natural	29	7.5	Aedes albopictus	0	0		KAVARATTI	natural	29	7.5	Aedes albopictus	0		KAVARATTI	artificial	30	7.6	Aedes albopictus	0		AMINI	natural	27	8	Armigeres subalbatus	1
KAVARATTI	artificial	29.9	8.1	Aedes albopictus	0	0		KAVARATTI	artificial	29.9	8.1	Aedes albopictus	0		KAVARATTI	artificial	29	7.9	Aedes albopictus	0		AMINI	natural	27	7.8	Aedes albopictus	1
KAVARATTI	artificial	30	7.6	Aedes albopictus	0	0		KAVARATTI	artificial	30	7.6	Aedes albopictus	0		KAVARATTI	artificial	30	7.8	Aedes albopictus	0		AMINI	natural	27	7.8	Armigeres subalbatus	1
KAVARATTI	artificial	30	7.8	Aedes albopictus	0	0		KAVARATTI	artificial	30	7.8	Aedes albopictus	0		KAVARATTI	artificial	30	8.1	Aedes albopictus	0		AMINI	artificial	27	7.8	Aedes albopictus	1
KAVARATTI	artificial	30.3	7.6	Aedes albopictus	0	0		KAVARATTI	artificial	30.3	7.6	Aedes albopictus	0		KAVARATTI	artificial	31	7.3	Aedes albopictus	0		AMINI	artificial	27	7.8	Armigeres subalbatus	1
KAVARATTI	natural	30	7.2	Aedes albopictus	0	0		KAVARATTI	natural	29	7.2	Armigeres subalbatus	0		KAVARATTI	artificial	30	7.9	Aedes albopictus	0		AMINI	artificial	26	8.1	Armigeres subalbatus	0
KAVARATTI	artificial	30	7.6	Aedes albopictus	0	0		KAVARATTI	natural	30	7.2	Aedes albopictus	0		KAVARATTI	artificial	31	7.4	Aedes albopictus	0		AMINI	artificial	27	7	Aedes albopictus	1
KAVARATTI	artificial	29	7.9	Aedes albopictus	0	0		KAVARATTI	artificial	30	7.6	Aedes albopictus	0		KAVARATTI	artificial	30	7.3	Aedes albopictus	0		AMINI	artificial	27	7	Armigeres subalbatus	1
KAVARATTI	artificial	30	7.8	Aedes albopictus	0	0		KAVARATTI	artificial	29	7.9	Aedes albopictus	0		KAVARATTI	artificial	30	7.6	Aedes albopictus	0		AMINI	natural	26	7.9	Armigeres subalbatus	0
KAVARATTI	artificial	30	8.1	Aedes albopictus	0	0		KAVARATTI	artificial	30	7.8	Aedes albopictus	0		KAVARATTI	artificial	29	8	Aedes albopictus	0		AMINI	natural	27	7.9	Armigeres subalbatus	1
KAVARATTI	artificial	31	7.3	Aedes albopictus	0	0		KAVARATTI	artificial	30	8.1	Aedes albopictus	0		KAVARATTI	artificial	31	7.4	Aedes albopictus	0		AMINI	natural	27	7.9	Aedes albopictus	1
KAVARATTI	artificial	30	7.9	Aedes albopictus	0	0		KAVARATTI	artificial	31	7.3	Aedes albopictus	0		KAVARATTI	artificial	30	7	Aedes albopictus	0		AMINI	natural	27	7.9	Armigeres subalbatus	1
KAVARATTI	artificial	31	7.4	Aedes albopictus	0	0		KAVARATTI	artificial	30	7.9	Aedes albopictus	0		KAVARATTI	artificial	31	7.5	Aedes albopictus	0		AMINI	natural	27	8.1	Aedes albopictus	1
KAVARATTI	artificial	30	7.3	Aedes albopictus	0	0		KAVARATTI	artificial	31	7.4	Aedes albopictus	0		KAVARATTI	artificial	29	7.6	Aedes albopictus	0		AMINI	natural	27	8.1	Armigeres subalbatus	1
KAVARATTI	artificial	30	7.6	Aedes albopictus	0	0		KAVARATTI	artificial	30	7.3	Aedes albopictus	0		KAVARATTI	artificial	30	7.5	Aedes albopictus	0		AMINI	artificial	27	7.5	Armigeres subalbatus	1
KAVARATTI	artificial	29	8	Aedes albopictus	0	0		KAVARATTI	artificial	30	7.6	Aedes albopictus	0		KAVARATTI	artificial	31	7.2	Aedes albopictus	0		AMINI	artificial	27	7.5	Aedes albopictus	1
KAVARATTI	artificial	31	7.4	Aedes albopictus	1	0		KAVARATTI	artificial	29	8	Aedes albopictus	0		KAVARATTI	artificial	30	7.7	Aedes albopictus	0		AMINI	artificial	27	7.9	Armigeres subalbatus	0
KAVARATTI	artificial	30	7	Aedes albopictus	0	0		KAVARATTI	artificial	31	7.4	Aedes aegypti	0		KAVARATTI	artificial	29	7.6	Aedes albopictus	0		AMINI	natural	27	8	Aedes albopictus	1
KAVARATTI	artificial	31	7.5	Aedes albopictus	1	0		KAVARATTI	artificial	31	7.4	Aedes albopictus	0		KAVARATTI	artificial	30	7.6	Aedes albopictus	0		AMINI	natural	27	8	Armigeres subalbatus	1
KAVARATTI	artificial	31	7.5	Armigeres subalbatus	1	0		KAVARATTI	artificial	30	7	Aedes albopictus	0		KAVARATTI	artificial	28	7.3	Aedes albopictus	0		AMINI	artificial	26	7.8	Aedes albopictus	1
KAVARATTI	artificial	29	7.6	Aedes albopictus	1	0		KAVARATTI	artificial	31	7.5	Aedes albopictus	1		KAVARATTI	artificial	30	7.4	Aedes albopictus	0		AMINI	artificial	26	7.8	Armigeres subalbatus	1
KAVARATTI	artificial	30	7.5	Aedes albopictus	0	0		KAVARATTI	artificial	31	7.5	Armigeres subalbatus	1		KAVARATTI	artificial	30	7.2	Aedes albopictus	0		AGATTI	natural	29	7.4	Armigeres subalbatus	1
KAVARATTI	artificial	31	7.2	Aedes albopictus	1	0		KAVARATTI	artificial	29	7.6	Aedes albopictus	0		KAVARATTI	artificial	29	7.3	Aedes albopictus	0		AGATTI	natural	29	7.4	Aedes albopictus	1
KAVARATTI	artificial	31	7.2	Armigeres subalbatus	1	0		KAVARATTI	artificial	29	7.4	Armigeres subalbatus	0		KAVARATTI	artificial	31	7.3	Aedes albopictus	0		AGATTI	natural	31	7.2	Armigeres subalbatus	0
KAVARATTI	artificial	30	7.7	Aedes albopictus	0	0		KAVARATTI	artificial	30	7.5	Aedes albopictus	0		KAVARATTI	artificial	29	7.2	Aedes albopictus	0		AGATTI	artificial	29	7.3	Armigeres subalbatus	1
KAVARATTI	artificial	29	7.6	Aedes albopictus	0	0		KAVARATTI	artificial	31	7.2	Aedes albopictus	1		KAVARATTI	natural	27	7.6	Aedes albopictus	0		AGATTI	artificial	29	7.3	Culex sitiens	1
KAVARATTI	artificial	30	7.6	Aedes aegypti	1	1		KAVARATTI	artificial	31	7.2	Armigeres subalbatus	1		KAVARATTI	artificial	30	7.3	Aedes albopictus	0		AGATTI	natural	29	7.2	Aedes albopictus	1
KAVARATTI	artificial	30	7.6	Aedes albopictus	1	0		KAVARATTI	artificial	30	7.7	Aedes albopictus	0		KAVARATTI	artificial	28	7.7	Aedes albopictus	0		AGATTI	natural	29	7.2	Armigeres subalbatus	1
KAVARATTI	artificial	28	7.3	Aedes albopictus	0	0		KAVARATTI	artificial	29	7.6	Aedes albopictus	1		KAVARATTI	artificial	29	7.5	Aedes albopictus	0		ANDROTH	artificial	27	7.1	Aedes albopictus	1
KAVARATTI	artificial	30	7.4	Aedes albopictus	0	0		KAVARATTI	artificial	29	7.6	Armigeres subalbatus	1		KAVARATTI	artificial	29	7.9	Aedes albopictus	0		ANDROTH	artificial	27	7.1	Armigeres subalbatus	1
KAVARATTI	artificial	30	7.2	Aedes albopictus	0	0		KAVARATTI	artificial	30	7.6	Aedes aegypti	0		KAVARATTI	artificial	29	7.1	Aedes albopictus	0		ANDROTH	natural	28	7.9	Armigeres subalbatus	0
KAVARATTI	artificial	29	7.3	Aedes albopictus	0	0		KAVARATTI	artificial	30	7.6	Aedes albopictus	0		KAVARATTI	artificial	28	7.3	Aedes albopictus	0		ANDROTH	natural	28	7.8	Armigeres subalbatus	0
KAVARATTI	artificial	31	7.3	Aedes albopictus	0	0		KAVARATTI	artificial	28	7.3	Aedes albopictus	0		KAVARATTI	artificial	30	7.2	Aedes albopictus	1		ANDROTH	artificial	27	7.9	Aedes albopictus	1
KAVARATTI	artificial	29	7.2	Aedes albopictus	0	0		KAVARATTI	artificial	30	7.4	Aedes albopictus	0		KAVARATTI	artificial	30	7.2	Culex quinquefasciatus	1		ANDROTH	artificial	27	7.9	Armigeres subalbatus	1
KAVARATTI	natural	27	7.6	Aedes albopictus	0	0		KAVARATTI	artificial	30	7.2	Aedes albopictus	0		KAVARATTI	artificial	29	7.6	Aedes albopictus	0		ANDROTH	artificial	28	7.7	Armigeres subalbatus	1
KAVARATTI	artificial	30	7.3	Aedes albopictus	0	0		KAVARATTI	artificial	29	7.3	Aedes albopictus	0		KAVARATTI	artificial	28	7.6	Aedes albopictus	0		ANDROTH	artificial	28	7.7	Aedes albopictus	1
KAVARATTI	artificial	28	7.7	Aedes albopictus	0	0		KAVARATTI	artificial	31	7.3	Aedes albopictus	0		KAVARATTI	natural	28	7.7	Aedes albopictus	0		ANDROTH	natural	27	7.6	Armigeres subalbatus	1
KAVARATTI	artificial	29	7.5	Aedes albopictus	0	0		KAVARATTI	artificial	29	7.2	Aedes albopictus	0		KAVARATTI	artificial	28	7.6	Aedes albopictus	0		ANDROTH	natural	27	7.6	Aedes albopictus	1
KAVARATTI	artificial	29	7.9	Aedes albopictus	0	0		KAVARATTI	natural	27	7.6	Aedes albopictus	0		KAVARATTI	artificial	27	7.2	Aedes albopictus	0		ANDROTH	natural	26	7.7	Aedes albopictus	1
KAVARATTI	artificial	29	7.1	Aedes albopictus	0	0		KAVARATTI	artificial	30	7.3	Aedes albopictus	0		KAVARATTI	artificial	29	7.8	Aedes albopictus	0		ANDROTH	natural	26	7.7	Armigeres subalbatus	1
KAVARATTI	artificial	28	7.3	Aedes albopictus	0	0		KAVARATTI	artificial	28	7.7	Aedes albopictus	0		KAVARATTI	artificial	31	7.6	Aedes albopictus	0		ANDROTH	artificial	28	7.3	Aedes albopictus	1
KAVARATTI	artificial	30	7.2	Aedes aegypti	1	1		KAVARATTI	artificial	29	7.5	Aedes albopictus	0		KAVARATTI	artificial	29	7.7	Aedes albopictus	0		ANDROTH	artificial	28	7.3	Armigeres subalbatus	1
KAVARATTI	artificial	30	7.2	Aedes albopictus	1	1		KAVARATTI	artificial	29	7.6	Armigeres subalbatus	0		KAVARATTI	artificial	29	7.2	Aedes albopictus	0		ANDROTH	artificial	26	7.8	Aedes albopictus	1
KAVARATTI	artificial	30	7.2	Culex quinquefasciatus	1	0		KAVARATTI	artificial	29	7.9	Aedes albopictus	0		KAVARATTI	artificial	29	7.4	Aedes albopictus	0		ANDROTH	artificial	26	7.8	Armigeres subalbatus	1
KAVARATTI	artificial	29	7.6	Culex minutissimus	1	0		KAVARATTI	artificial	29	7.1	Aedes albopictus	0		KAVARATTI	artificial	30	7.8	Aedes albopictus	0		ANDROTH	artificial	25	7.2	Armigeres subalbatus	0
KAVARATTI	artificial	29	7.6	Aedes aegypti	1	1		KAVARATTI	artificial	28	7.3	Aedes albopictus	0		KAVARATTI	artificial	29	7.6	Aedes albopictus	0		ANDROTH	artificial	28	7.1	Aedes albopictus	1
KAVARATTI	artificial	29	7.6	Culex sitiens	1	0		KAVARATTI	artificial	30	7.2	Aedes aegypti	0		KAVARATTI	artificial	29	7.7	Aedes albopictus	0		ANDROTH	artificial	28	7.1	Armigeres subalbatus	1
KAVARATTI	artificial	29	7.6	Aedes albopictus	1	1		KAVARATTI	artificial	30	7.2	Aedes albopictus	0		KAVARATTI	natural	31	7.4	Aedes albopictus	0		ANDROTH	artificial	28	7.5	Culex quinquefasciatus	1
KAVARATTI	artificial	28	7.6	Aedes albopictus	0	0		KAVARATTI	artificial	30	7.2	Culex quinquefasciatus	0		KAVARATTI	natural	30	7.3	Aedes albopictus	0		ANDROTH	artificial	28	7.5	Aedes albopictus	1
KAVARATTI	natural	28	7.7	Aedes albopictus	0	0		KAVARATTI	artificial	29	7.6	Culex minutissimus	0		KAVARATTI	artificial	29	7.1	Aedes albopictus	0		ANDROTH	artificial	28	7.5	Armigeres subalbatus	1
KAVARATTI	artificial	28	7.6	Aedes albopictus	0	0		KAVARATTI	artificial	29	7.6	Aedes aegypti	0		KAVARATTI	natural	29	6.5	Aedes albopictus	0		ANDROTH	artificial	27	7.5	Culex quinquefasciatus	1
KAVARATTI	artificial	27	7.2	Aedes albopictus	0	0		KAVARATTI	artificial	29	7.6	Culex sitiens	0		KAVARATTI	natural	30	7.4	Aedes albopictus	0		ANDROTH	artificial	27	7.5	Armigeres subalbatus	1
KAVARATTI	artificial	29	7.8	Aedes albopictus	0	0		KAVARATTI	artificial	29	7.6	Aedes albopictus	0		KAVARATTI	artificial	30	7.1	Aedes albopictus	0		ANDROTH	artificial	26	7.2	Armigeres subalbatus	1
KAVARATTI	artificial	31	7.6	Aedes albopictus	0	0		KAVARATTI	artificial	28	7.6	Aedes albopictus	0		KAVARATTI	artificial	29	7.6	Aedes albopictus	0		ANDROTH	artificial	26	7.2	Culex quinquefasciatus	1
KAVARATTI	artificial	29	7.7	Aedes albopictus	0	0		KAVARATTI	natural	28	7.7	Aedes albopictus	0		KAVARATTI	artificial	30	7.1	Aedes albopictus	0		ANDROTH	artificial	25	7.6	Armigeres subalbatus	0
KAVARATTI	artificial	29	7.2	Aedes albopictus	0	0		KAVARATTI	artificial	28	7.6	Aedes albopictus	0		CHETLAT	artificial	31	6.9	Aedes albopictus	0		ANDROTH	artificial	24	7.7	Armigeres subalbatus	1
KAVARATTI	artificial	29	7.4	Aedes albopictus	0	0		KAVARATTI	artificial	27	7.2	Aedes albopictus	0		CHETLAT	artificial	30	7.2	Aedes albopictus	0		ANDROTH	artificial	24	7.7	Culex quinquefasciatus	1
KAVARATTI	artificial	30	7.8	Aedes vittatus	1	0		KAVARATTI	artificial	29	7.8	Aedes albopictus	0		CHETLAT	artificial	30	7.3	Aedes albopictus	0		ANDROTH	artificial	26	7	Aedes albopictus	1
KAVARATTI	artificial	30	7.8	Aedes albopictus	1	0		KAVARATTI	artificial	31	7.6	Aedes albopictus	0		CHETLAT	artificial	30	7.5	Aedes albopictus	0		ANDROTH	artificial	26	7	Armigeres subalbatus	1
KAVARATTI	artificial	29	7.6	Aedes albopictus	1	0		KAVARATTI	artificial	29	7.7	Aedes albopictus	0		CHETLAT	artificial	29	7	Aedes albopictus	0		ANDROTH	artificial	26	7	Culex quinquefasciatus	1
KAVARATTI	artificial	29	7.6	Aedes aegypti	1	0		KAVARATTI	artificial	29	7.2	Aedes albopictus	0		CHETLAT	artificial	31	7.1	Aedes albopictus	0		ANDROTH	natural	26	7.4	Armigeres subalbatus	1
KAVARATTI	artificial	29	7.7	Aedes albopictus	0	0		KAVARATTI	artificial	29	7.4	Aedes albopictus	0		CHETLAT	artificial	31	7.6	Aedes albopictus	0		ANDROTH	natural	26	7.4	Aedes albopictus	1
KAVARATTI	natural	31	7.4	Aedes albopictus	1	0		KAVARATTI	artificial	28	7.5	Armigeres subalbatus	0		CHETLAT	artificial	30	7.3	Aedes albopictus	0		ANDROTH	natural	26	7.1	Armigeres subalbatus	0
KAVARATTI	natural	31	7.4	Armigeres subalbatus	1	0		KAVARATTI	artificial	30	7.8	Aedes vittatus	0		CHETLAT	artificial	31	7.1	Aedes albopictus	0		ANDROTH	natural	27	7.5	Armigeres subalbatus	1
KAVARATTI	natural	30	7.3	Aedes albopictus	0	0		KAVARATTI	artificial	30	7.8	Aedes albopictus	0		CHETLAT	artificial	30	7.4	Aedes albopictus	0		ANDROTH	natural	27	7.5	Aedes albopictus	1
KAVARATTI	artificial	29	7.1	Aedes albopictus	0	0		KAVARATTI	artificial	29	7.6	Aedes albopictus	0		CHETLAT	artificial	30	7	Aedes albopictus	0		ANDROTH	natural	24	7.4	Armigeres subalbatus	0
KAVARATTI	natural	29	6.5	Aedes albopictus	0	0		KAVARATTI	artificial	29	7.6	Aedes aegypti	0		CHETLAT	artificial	30	7.7	Aedes albopictus	0		ANDROTH	artificial	28	7.4	Armigeres subalbatus	1
KAVARATTI	natural	30	7.4	Aedes albopictus	1	0		KAVARATTI	artificial	29	7.7	Aedes albopictus	0		CHETLAT	artificial	29	7.5	Aedes albopictus	0		ANDROTH	artificial	28	7.4	Aedes albopictus	1
KAVARATTI	natural	30	7.4	Aedes vittatus	1	0		KAVARATTI	natural	31	7.4	Aedes albopictus	1		CHETLAT	artificial	31	7	Aedes albopictus	0		ANDROTH	natural	27	6.9	Armigeres subalbatus	0
KAVARATTI	artificial	30	7.1	Aedes albopictus	0	0		KAVARATTI	natural	31	7.4	Armigeres subalbatus	1		CHETLAT	artificial	29	7.4	Aedes albopictus	0		ANDROTH	artificial	26	7.5	Armigeres subalbatus	1
KAVARATTI	artificial	29	7.6	Aedes albopictus	0	0		KAVARATTI	natural	30	7.3	Aedes albopictus	0		CHETLAT	artificial	31	7	Aedes albopictus	0		ANDROTH	artificial	26	7.5	Aedes albopictus	1
KAVARATTI	artificial	30	7.1	Aedes albopictus	0	0		KAVARATTI	artificial	29	7.1	Aedes albopictus	0		CHETLAT	artificial	30	7.2	Aedes albopictus	0		ANDROTH	artificial	26	7.5	Culex sitiens	1
CHETLAT	artificial	31	6.9	Aedes albopictus	0	0		KAVARATTI	natural	29	6.5	Aedes albopictus	0		CHETLAT	artificial	29	7.2	Aedes albopictus	0		ANDROTH	natural	25	7.9	Armigeres subalbatus	0
CHETLAT	artificial	30	7.2	Aedes albopictus	0	0		KAVARATTI	natural	30	7.4	Aedes albopictus	0		CHETLAT	artificial	31	7.1	Aedes albopictus	0		ANDROTH	artificial	28	7.4	Armigeres subalbatus	0
CHETLAT	artificial	30	7.3	Anopheles stephensi	1	0		KAVARATTI	natural	30	7.4	Aedes vittatus	0		CHETLAT	artificial	30	6.7	Aedes albopictus	0		ANDROTH	natural	26	7.6	Armigeres subalbatus	1
CHETLAT	artificial	30	7.3	Aedes albopictus	1	0		KAVARATTI	artificial	30	7.1	Aedes albopictus	0		CHETLAT	artificial	30	6.6	Aedes albopictus	0		ANDROTH	natural	26	7.6	Aedes albopictus	1
CHETLAT	artificial	30	7.5	Aedes albopictus	0	0		KAVARATTI	artificial	29	7.6	Aedes albopictus	0		CHETLAT	artificial	31	7.5	Aedes albopictus	0		ANDROTH	artificial	26	7.5	Armigeres subalbatus	1
CHETLAT	artificial	29	7	Aedes albopictus	0	0		KAVARATTI	artificial	30	7.1	Aedes albopictus	0		CHETLAT	artificial	29	6.9	Aedes albopictus	0		ANDROTH	artificial	26	7.5	Aedes albopictus	1
CHETLAT	artificial	31	7.1	Aedes albopictus	0	0		CHETLAT	artificial	31	6.9	Aedes albopictus	0		CHETLAT	artificial	31	7.6	Aedes albopictus	0		ANDROTH	artificial	29	7.6	Armigeres subalbatus	1
CHETLAT	artificial	31	7.6	Aedes albopictus	0	0		CHETLAT	artificial	30	7.2	Aedes albopictus	0		CHETLAT	artificial	30	7.2	Aedes albopictus	0		ANDROTH	artificial	29	7.6	Culex sitiens	1
CHETLAT	artificial	30	7.3	Aedes albopictus	0	0		CHETLAT	artificial	30	7.3	Anopheles stephensi	0		CHETLAT	artificial	30	7.4	Aedes albopictus	0		ANDROTH	artificial	29	7.6	Anopheles stephensi	1
CHETLAT	artificial	31	7.1	Aedes albopictus	0	0		CHETLAT	artificial	30	7.3	Aedes albopictus	0		CHETLAT	artificial	30	7.4	Aedes albopictus	0		ANDROTH	artificial	29	7.6	Culex quinquefasciatus	1
CHETLAT	artificial	30	7.4	Aedes albopictus	0	0		CHETLAT	artificial	30	7.5	Aedes albopictus	0		CHETLAT	artificial	31	7.6	Aedes albopictus	0		ANDROTH	artificial	26	7.3	Armigeres subalbatus	0
CHETLAT	artificial	30	7	Aedes albopictus	0	0		CHETLAT	artificial	29	7	Aedes albopictus	0		CHETLAT	artificial	30	7.1	Aedes albopictus	0		ANDROTH	artificial	26	7.6	Aedes albopictus	1
CHETLAT	artificial	30	7.7	Aedes albopictus	0	0		CHETLAT	artificial	31	7.1	Aedes albopictus	0		CHETLAT	artificial	31	7.5	Aedes albopictus	0		ANDROTH	artificial	26	7.6	Culex sitiens	1
CHETLAT	artificial	29	7.5	Aedes albopictus	0	0		CHETLAT	artificial	31	7.6	Aedes albopictus	0		CHETLAT	artificial	30	7.4	Aedes albopictus	0		ANDROTH	artificial	26	7.6	Armigeres subalbatus	1
CHETLAT	artificial	31	7	Aedes albopictus	0	0		CHETLAT	artificial	30	7.3	Aedes albopictus	0		CHETLAT	artificial	29	7.6	Aedes albopictus	0		ANDROTH	artificial	25	7.1	Armigeres subalbatus	0
CHETLAT	artificial	29	7.4	Aedes albopictus	0	0		CHETLAT	artificial	31	7.1	Aedes albopictus	0		KILTAN	artificial	28	8.2	Aedes albopictus	0		ANDROTH	artificial	28	7.2	Armigeres subalbatus	0
CHETLAT	artificial	31	7	Aedes albopictus	0	0		CHETLAT	artificial	30	7.4	Aedes albopictus	0		KILTAN	artificial	28	8	Aedes albopictus	0		ANDROTH	artificial	26	7.9	Aedes albopictus	1
CHETLAT	artificial	30	7.2	Aedes albopictus	0	0		CHETLAT	artificial	30	7	Aedes albopictus	0		KILTAN	artificial	29	7.7	Aedes albopictus	0		ANDROTH	artificial	26	7.9	Armigeres subalbatus	1
CHETLAT	artificial	29	7.2	Aedes albopictus	0	0		CHETLAT	artificial	30	7.7	Aedes albopictus	0		KILTAN	natural	27	8	Aedes albopictus	0		ANDROTH	artificial	29	7.8	Armigeres subalbatus	0
CHETLAT	artificial	31	7.1	Aedes albopictus	1	0		CHETLAT	artificial	29	7.5	Aedes albopictus	0		KILTAN	artificial	28	8.1	Aedes albopictus	0		ANDROTH	artificial	27	7.8	Armigeres subalbatus	0
CHETLAT	artificial	31	7.1	Anopheles stephensi	1	0		CHETLAT	artificial	31	7	Aedes albopictus	0		KILTAN	natural	27	7.8	Aedes albopictus	0		ANDROTH	artificial	28	7.8	Aedes albopictus	1
CHETLAT	artificial	30	6.7	Aedes albopictus	0	0		CHETLAT	artificial	29	7.4	Aedes albopictus	0		KILTAN	artificial	28	8	Aedes albopictus	0		ANDROTH	artificial	28	7.8	Armigeres subalbatus	1
CHETLAT	artificial	30	6.6	Aedes albopictus	1	0		CHETLAT	artificial	31	7	Aedes albopictus	0		KILTAN	artificial	28	7.8	Aedes albopictus	0		ANDROTH	artificial	28	7.8	Culex quinquefasciatus	1
CHETLAT	artificial	30	6.6	Anopheles stephensi	1	0		CHETLAT	artificial	30	7.2	Aedes albopictus	0		KILTAN	artificial	29	8.2	Aedes albopictus	0		ANDROTH	artificial	26	7.4	Armigeres subalbatus	0
CHETLAT	artificial	31	7.5	Aedes albopictus	0	0		CHETLAT	artificial	29	7.2	Aedes albopictus	0		KILTAN	artificial	27.5	8.2	Aedes albopictus	0		KALPENI	natural	31	7.4	Armigeres subalbatus	1
CHETLAT	artificial	29	6.9	Aedes albopictus	0	0		CHETLAT	artificial	31	7.1	Aedes albopictus	0		KILTAN	artificial	29	8	Aedes albopictus	0		KALPENI	natural	31	7.4	Aedes albopictus	1
CHETLAT	artificial	31	7.6	Aedes albopictus	0	0		CHETLAT	artificial	31	7.1	Anopheles stephensi	0		KILTAN	artificial	28	7.9	Aedes albopictus	0		KALPENI	artificial	29	6.6	Armigeres subalbatus	1
CHETLAT	artificial	30	7.2	Aedes albopictus	0	0		CHETLAT	artificial	30	6.7	Aedes albopictus	0		KILTAN	artificial	28	8	Aedes albopictus	0		KALPENI	artificial	29	6.6	Aedes albopictus	1
CHETLAT	artificial	30	7.4	Aedes albopictus	0	0		CHETLAT	artificial	30	6.6	Aedes albopictus	0		KILTAN	artificial	30	8.3	Aedes albopictus	0		KALPENI	artificial	29	6.6	Culex quinquefasciatus	1
CHETLAT	artificial	30	7.4	Aedes albopictus	0	0		CHETLAT	artificial	30	6.6	Anopheles stephensi	0		KILTAN	artificial	29	8	Aedes albopictus	0		KALPENI	artificial	29	7.5	Aedes albopictus	1
CHETLAT	artificial	31	7.6	Aedes albopictus	0	0		CHETLAT	artificial	31	7.5	Aedes albopictus	0		KILTAN	artificial	28	7.7	Aedes albopictus	0		KALPENI	artificial	29	7.5	Armigeres subalbatus	1
CHETLAT	artificial	30	7.1	Aedes albopictus	0	0		CHETLAT	artificial	29	6.9	Aedes albopictus	0		KILTAN	artificial	29	8.1	Aedes albopictus	0		KALPENI	natural	30	6.6	Armigeres subalbatus	0
CHETLAT	artificial	31	7.5	Aedes albopictus	0	0		CHETLAT	artificial	31	7.6	Aedes albopictus	0		KILTAN	artificial	28	7.9	Aedes albopictus	0		KALPENI	natural	30	6.1	Armigeres subalbatus	0
CHETLAT	artificial	30	7.4	Aedes albopictus	0	0		CHETLAT	artificial	30	7.2	Aedes albopictus	0		KILTAN	artificial	28	7.9	Aedes albopictus	0		KALPENI	natural	30	6.8	Armigeres subalbatus	1
CHETLAT	artificial	29	7.6	Aedes albopictus	0	0		CHETLAT	artificial	30	7.4	Aedes albopictus	0		KILTAN	artificial	27	7.6	Aedes albopictus	0		KALPENI	natural	30	6.8	Aedes albopictus	1
KILTAN	artificial	28	8.2	Aedes albopictus	0	0		CHETLAT	artificial	30	7.4	Aedes albopictus	0		KILTAN	artificial	28	7.9	Aedes albopictus	0		KALPENI	artificial	30	6.8	Aedes albopictus	1
KILTAN	artificial	28	8	Aedes albopictus	0	0		CHETLAT	artificial	31	7.6	Aedes albopictus	0		KILTAN	natural	28.5	8.1	Aedes albopictus	0		KALPENI	artificial	30	6.8	Armigeres subalbatus	1
KILTAN	artificial	29	7.7	Aedes albopictus	0	0		CHETLAT	artificial	30	7.1	Aedes albopictus	0		KILTAN	artificial	29	7.8	Aedes albopictus	0		KALPENI	artificial	31	7.4	Aedes albopictus	1
KILTAN	natural	27	8	Aedes albopictus	1	0		CHETLAT	artificial	31	7.5	Aedes albopictus	0		KILTAN	artificial	27.5	8.3	Aedes albopictus	0		KALPENI	artificial	31	7.4	Armigeres subalbatus	1
KILTAN	artificial	28	8.1	Aedes albopictus	0	0		CHETLAT	artificial	30	7.4	Aedes albopictus	0		KILTAN	artificial	28	7.8	Aedes albopictus	0		KALPENI	natural	29	6.6	Armigeres subalbatus	1
KILTAN	natural	27	7.8	Aedes albopictus	0	0		CHETLAT	artificial	29	7.6	Aedes albopictus	0		KILTAN	artificial	28.5	7.9	Aedes albopictus	0		KALPENI	natural	29	6.6	Aedes albopictus	1
KILTAN	artificial	28	8	Aedes albopictus	0	0		KILTAN	artificial	28	8.2	Aedes albopictus	0		KILTAN	artificial	26.5	8.1	Aedes albopictus	0		KALPENI	natural	30	6.9	Armigeres subalbatus	0
KILTAN	artificial	28	7.8	Aedes albopictus	0	0		KILTAN	artificial	28	8	Aedes albopictus	0		KILTAN	natural	27.5	8	Aedes albopictus	0		KALPENI	artificial	30	7.6	Aedes albopictus	1
KILTAN	artificial	29	8.2	Aedes albopictus	0	0		KILTAN	artificial	29	7.7	Aedes albopictus	0		KILTAN	artificial	26	7.9	Aedes albopictus	0		KALPENI	artificial	30	7.6	Armigeres subalbatus	1
KILTAN	artificial	27.5	8.2	Aedes albopictus	0	0		KILTAN	natural	27	8	Aedes albopictus	1		KILTAN	artificial	27	8.3	Aedes albopictus	0		KALPENI	artificial	30	6.9	Armigeres subalbatus	1
KILTAN	artificial	29	8	Aedes albopictus	0	0		KILTAN	natural	27	8	Armigeres subalbatus	1		KILTAN	artificial	28	7.8	Aedes albopictus	0		KALPENI	artificial	30	6.9	Aedes albopictus	1
KILTAN	artificial	28	7.9	Aedes albopictus	0	0		KILTAN	artificial	28	8.1	Aedes albopictus	0		KILTAN	artificial	27.5	7.8	Aedes albopictus	0		KADAMATH	artificial	26	7.5	Aedes albopictus	1
KILTAN	artificial	28	8	Aedes albopictus	0	0		KILTAN	natural	27	7.8	Aedes albopictus	0		KILTAN	artificial	26	7.4	Aedes albopictus	0		KADAMATH	artificial	26	7.5	Armigeres subalbatus	1
KILTAN	artificial	30	8.3	Aedes albopictus	0	0		KILTAN	artificial	28	8	Aedes albopictus	0		KILTAN	artificial	28	7.8	Aedes albopictus	0		KADAMATH	artificial	26	7.8	Aedes albopictus	1
KILTAN	artificial	29	8	Aedes albopictus	1	0		KILTAN	artificial	28	7.8	Aedes albopictus	0		KILTAN	artificial	28	8.1	Aedes albopictus	0		KADAMATH	artificial	26	7.8	Armigeres subalbatus	1
KILTAN	artificial	29	8	Armigeres subalbatus	1	0		KILTAN	artificial	29	8.2	Aedes albopictus	0		KILTAN	artificial	27	7.6	Aedes albopictus	0		KADAMATH	natural	26	7.3	Armigeres subalbatus	0
KILTAN	artificial	28	7.7	Aedes albopictus	1	0		KILTAN	artificial	27.5	8.2	Aedes albopictus	0		KILTAN	artificial	28	7.2	Aedes albopictus	0		KADAMATH	natural	27	8	Armigeres subalbatus	0
KILTAN	artificial	29	8.1	Aedes albopictus	0	0		KILTAN	artificial	29	8	Aedes albopictus	0		KILTAN	artificial	28	8.1	Aedes albopictus	0		KADAMATH	artificial	28	7.4	Armigeres subalbatus	0
KILTAN	artificial	28	7.9	Aedes albopictus	0	0		KILTAN	artificial	28	7.9	Aedes albopictus	0		KILTAN	artificial	27	7.6	Aedes albopictus	0		KADAMATH	artificial	27	7.5	Aedes albopictus	1
KILTAN	artificial	28	7.9	Aedes albopictus	0	0		KILTAN	artificial	28	8	Aedes albopictus	0		KILTAN	artificial	28.5	7.3	Aedes albopictus	0		KADAMATH	artificial	27	7.5	Armigeres subalbatus	1
KILTAN	artificial	27	7.6	Aedes albopictus	0	0		KILTAN	artificial	30	8.3	Aedes albopictus	0		KILTAN	artificial	27.5	7.9	Aedes albopictus	0		KADAMATH	artificial	26	8.2	Armigeres subalbatus	0
KILTAN	artificial	28	7.9	Aedes albopictus	0	0		KILTAN	artificial	29	8	Aedes albopictus	1		KILTAN	artificial	25.5	7.2	Aedes albopictus	0		KADAMATH	artificial	26	7.4	Armigeres subalbatus	1
KILTAN	natural	28.5	8.1	Aedes albopictus	0	0		KILTAN	artificial	29	8	Armigeres subalbatus	1		KILTAN	artificial	26.5	7.5	Aedes albopictus	0		KADAMATH	artificial	26	7.4	Aedes albopictus	1
KILTAN	artificial	29	7.8	Aedes albopictus	0	0		KILTAN	artificial	28	7.7	Aedes albopictus	0		KILTAN	natural	26.5	7.6	Aedes albopictus	0		KADAMATH	artificial	27	7.8	Armigeres subalbatus	0
KILTAN	artificial	27.5	8.3	Aedes albopictus	0	0		KILTAN	artificial	29	8.1	Aedes albopictus	0		KILTAN	artificial	27	8.1	Aedes albopictus	0		KADAMATH	natural	26	7.9	Armigeres subalbatus	0
KILTAN	artificial	28	7.8	Aedes albopictus	0	0		KILTAN	artificial	28	7.9	Aedes albopictus	0		KILTAN	artificial	27.5	8	Aedes albopictus	0		KADAMATH	artificial	27	7.8	Armigeres subalbatus	0
KILTAN	artificial	28.5	7.9	Aedes albopictus	0	0		KILTAN	artificial	28	7.9	Aedes albopictus	0		KILTAN	artificial	27.5	7.4	Aedes albopictus	0		MINICOY	artificial	29	6.8	Armigeres subalbatus	0
KILTAN	artificial	26.5	8.1	Aedes albopictus	0	0		KILTAN	artificial	27.5	8.1	Armigeres subalbatus	0		KILTAN	artificial	26	7.7	Aedes albopictus	0		MINICOY	natural	30	7.2	Armigeres subalbatus	0
KILTAN	natural	27.5	8	Aedes albopictus	0	0		KILTAN	artificial	27	7.6	Aedes albopictus	0		KILTAN	artificial	26.5	7.6	Aedes albopictus	0		MINICOY	natural	30	7.7	Armigeres subalbatus	0
KILTAN	artificial	26	7.9	Armigeres subalbatus	1	0		KILTAN	artificial	28	7.9	Aedes albopictus	0		KILTAN	artificial	26.5	8.1	Aedes albopictus	0		MINICOY	artificial	29	7.2	Armigeres subalbatus	0
KILTAN	artificial	26	7.9	Aedes albopictus	1	0		KILTAN	natural	28.5	8.1	Aedes albopictus	0		KILTAN	artificial	27.5	8.2	Aedes albopictus	0		MINICOY	artificial	29	7.5	Armigeres subalbatus	0
KILTAN	artificial	27	8.3	Aedes albopictus	0	0		KILTAN	artificial	29	7.8	Aedes albopictus	0		KILTAN	artificial	27	7.3	Aedes albopictus	0		MINICOY	natural	30	6.6	Armigeres subalbatus	0
KILTAN	artificial	28	7.8	Aedes albopictus	0	0		KILTAN	artificial	27.5	8.3	Aedes albopictus	0		KILTAN	artificial	28	7	Aedes albopictus	0
KILTAN	artificial	27.5	7.8	Aedes albopictus	0	0		KILTAN	artificial	28	7.8	Aedes albopictus	0		KILTAN	artificial	27	7.4	Aedes albopictus	0
KILTAN	artificial	26	7.4	Aedes albopictus	0	0		KILTAN	artificial	28.5	7.9	Aedes albopictus	0		KILTAN	artificial	26.6	8.2	Aedes albopictus	1
KILTAN	artificial	28	7.8	Aedes albopictus	0	0		KILTAN	artificial	26.5	8.1	Aedes albopictus	0		KILTAN	artificial	26.6	8.2	Culex quinquefasciatus	1
KILTAN	artificial	28	8.1	Aedes albopictus	0	0		KILTAN	natural	27.5	8	Aedes albopictus	0		AMINI	artificial	26.5	7.8	Aedes albopictus	0
KILTAN	artificial	27	7.6	Aedes albopictus	0	0		KILTAN	artificial	26	7.9	Armigeres subalbatus	1		AMINI	artificial	27	8	Aedes albopictus	0
KILTAN	artificial	28	7.2	Aedes albopictus	0	0		KILTAN	artificial	26	7.9	Aedes albopictus	1		AMINI	natural	26.5	7.9	Aedes albopictus	0
KILTAN	artificial	28	8.1	Aedes albopictus	0	0		KILTAN	artificial	27	8.3	Aedes albopictus	0		AMINI	natural	26	8.1	Aedes albopictus	0
KILTAN	artificial	27	7.6	Aedes albopictus	0	0		KILTAN	artificial	28	7.8	Aedes albopictus	0		AMINI	artificial	25.5	7.3	Aedes albopictus	1
KILTAN	artificial	28.5	7.3	Aedes albopictus	0	0		KILTAN	artificial	27.5	7.8	Aedes albopictus	0		AMINI	artificial	25.5	7.3	Culex quinquefasciatus	1
KILTAN	artificial	27.5	7.9	Aedes albopictus	0	0		KILTAN	artificial	26	7.4	Aedes albopictus	0		AMINI	artificial	26	7.3	Aedes albopictus	0
KILTAN	artificial	25.5	7.2	Aedes albopictus	0	0		KILTAN	artificial	28	7.8	Aedes albopictus	0		AMINI	artificial	26	7	Aedes albopictus	0
KILTAN	artificial	26.5	7.5	Aedes albopictus	0	0		KILTAN	artificial	28	8.1	Aedes albopictus	0		AMINI	natural	27	8	Aedes albopictus	0
KILTAN	natural	26.5	7.6	Armigeres subalbatus	1	0		KILTAN	natural	26.5	7.2	Armigeres subalbatus	0		AMINI	artificial	26.5	7.3	Aedes albopictus	0
KILTAN	natural	26.5	7.6	Aedes albopictus	1	0		KILTAN	artificial	27	7.6	Aedes albopictus	0		AMINI	natural	27	8	Aedes albopictus	0
KILTAN	artificial	27	8.1	Aedes albopictus	0	0		KILTAN	artificial	28	7.2	Aedes albopictus	0		AMINI	artificial	28	8.1	Aedes albopictus	0
KILTAN	artificial	27.5	8	Aedes albopictus	0	0		KILTAN	artificial	28	8.1	Aedes albopictus	0		AMINI	natural	27	7.8	Aedes albopictus	0
KILTAN	artificial	27.5	7.4	Aedes albopictus	0	0		KILTAN	artificial	27	7.6	Aedes albopictus	0		AMINI	artificial	28.5	8.3	Aedes albopictus	0
KILTAN	artificial	26	7.7	Aedes albopictus	0	0		KILTAN	artificial	28.5	7.3	Aedes albopictus	0		AMINI	artificial	25.5	7.1	Aedes albopictus	0
KILTAN	artificial	26.5	7.6	Aedes albopictus	0	0		KILTAN	artificial	27.5	7.9	Aedes albopictus	0		AMINI	artificial	26.5	7.9	Aedes albopictus	0
KILTAN	artificial	26.5	8.1	Aedes albopictus	0	0		KILTAN	artificial	25.5	7.2	Aedes albopictus	0		AMINI	artificial	27	7.3	Aedes albopictus	0
KILTAN	artificial	27.5	8.2	Aedes albopictus	0	0		KILTAN	artificial	26.5	7.5	Aedes albopictus	0		AMINI	artificial	27.5	7.5	Aedes albopictus	0
KILTAN	artificial	27	7.3	Aedes albopictus	0	0		KILTAN	natural	26.5	7.6	Armigeres subalbatus	1		AMINI	artificial	27	7.8	Aedes albopictus	0
KILTAN	artificial	28	7	Aedes albopictus	0	0		KILTAN	natural	26.5	7.6	Aedes albopictus	1		AMINI	natural	26	7.5	Aedes albopictus	0
KILTAN	artificial	27	7.4	Aedes albopictus	0	0		KILTAN	artificial	27	8.1	Aedes albopictus	0		AMINI	artificial	27.5	7.7	Aedes albopictus	0
KILTAN	artificial	26.6	8.2	Aedes albopictus	1	0		KILTAN	artificial	27.5	8	Aedes albopictus	0		AMINI	artificial	27	7.9	Aedes albopictus	0
KILTAN	artificial	26.6	8.2	Anopheles stephensi	1	0		KILTAN	artificial	27.5	7.4	Aedes albopictus	0		AMINI	artificial	27	7.5	Aedes albopictus	0
KILTAN	artificial	26.6	8.2	Anopheles varuna	1	0		KILTAN	artificial	26	7.7	Aedes albopictus	0		AMINI	artificial	27	7.1	Aedes albopictus	0
KILTAN	artificial	26.6	8.2	Culex quinquefasciatus	1	0		KILTAN	artificial	26.5	7.6	Aedes albopictus	0		AMINI	artificial	27.5	7.3	Aedes albopictus	0
KILTAN	artificial	26.6	8.2	Culex sitiens	1	0		KILTAN	artificial	26.5	8.1	Aedes albopictus	0		AMINI	artificial	28	7	Aedes albopictus	0
KILTAN	artificial	26.6	8.2	Culex tritaeniorhynchus	1	0		KILTAN	artificial	27.5	8.2	Aedes albopictus	0		AMINI	natural	25	7.5	Aedes albopictus	0
AMINI	artificial	26.5	7.8	Aedes albopictus	0	0		KILTAN	artificial	27	7.3	Aedes albopictus	0		AMINI	artificial	26.5	7.2	Aedes albopictus	0
AMINI	artificial	27	8	Aedes albopictus	0	0		KILTAN	artificial	26	7.5	Armigeres subalbatus	0		AMINI	artificial	26	7.3	Aedes albopictus	0
AMINI	natural	26.5	7.9	Aedes albopictus	1	0		KILTAN	natural	27.5	6.9	Armigeres subalbatus	0		AMINI	artificial	28	7.4	Aedes albopictus	0
AMINI	natural	26.5	7.9	Armigeres subalbatus	1	0		KILTAN	artificial	28	7	Aedes albopictus	0		AMINI	artificial	27	7	Aedes albopictus	0
AMINI	natural	26	8.1	Aedes albopictus	0	0		KILTAN	natural	26.5	8.3	Armigeres subalbatus	0		AMINI	natural	27	7.9	Aedes albopictus	0
AMINI	artificial	25.5	7.3	Aedes albopictus	1	0		KILTAN	artificial	27	7.4	Aedes albopictus	0		AMINI	artificial	26	7	Aedes albopictus	0
AMINI	artificial	25.5	7.3	Culex quinquefasciatus	1	0		KILTAN	artificial	27	7.9	Armigeres subalbatus	0		AMINI	natural	27	7.9	Aedes albopictus	0
AMINI	artificial	26	7.3	Aedes albopictus	0	0		KILTAN	artificial	26.6	8.2	Aedes albopictus	0		AMINI	artificial	27	7.5	Aedes albopictus	0
AMINI	artificial	26	7	Aedes albopictus	0	0		KILTAN	artificial	26.6	8.2	Anopheles stephensi	0		AMINI	artificial	27	7.2	Aedes albopictus	0
AMINI	natural	27	8	Aedes albopictus	0	0		KILTAN	artificial	26.6	8.2	Anopheles varuna	0		AMINI	artificial	28	7.8	Aedes albopictus	0
AMINI	artificial	26.5	7.3	Aedes albopictus	0	0		KILTAN	artificial	26.6	8.2	Culex quinquefasciatus	0		AMINI	artificial	29	7.5	Aedes albopictus	0
AMINI	natural	27	8	Aedes albopictus	1	0		KILTAN	artificial	26.6	8.2	Culex sitiens	0		AMINI	natural	27	7.9	Aedes albopictus	0
AMINI	natural	27	8	Armigeres subalbatus	1	0		KILTAN	artificial	26.6	8.2	Culex tritaeniorhynchus	0		AMINI	artificial	27	7.5	Aedes albopictus	0
AMINI	artificial	28	8.1	Aedes albopictus	0	0		AMINI	artificial	26.5	7.8	Aedes albopictus	0		AMINI	natural	26	7.9	Aedes albopictus	0
AMINI	natural	27	7.8	Aedes albopictus	1	0		AMINI	natural	27	7.9	Armigeres subalbatus	0		AMINI	natural	26	7.3	Aedes albopictus	0
AMINI	artificial	28.5	8.3	Aedes albopictus	0	0		AMINI	artificial	27	8	Aedes albopictus	0		AMINI	natural	27	7.9	Aedes albopictus	0
AMINI	artificial	25.5	7.1	Aedes albopictus	0	0		AMINI	natural	26.5	7.9	Aedes albopictus	1		AMINI	natural	26	7.1	Aedes albopictus	0
AMINI	artificial	26.5	7.9	Aedes albopictus	0	0		AMINI	natural	26.5	7.9	Armigeres subalbatus	1		AMINI	artificial	28	7.2	Aedes albopictus	0
AMINI	artificial	27	7.3	Aedes albopictus	0	0		AMINI	natural	26	8.1	Aedes albopictus	0		AMINI	natural	27	8.1	Aedes albopictus	0
AMINI	artificial	27.5	7.5	Aedes albopictus	0	0		AMINI	artificial	25.5	7.3	Aedes albopictus	0		AMINI	artificial	29	7.1	Aedes albopictus	0
AMINI	artificial	27	7.8	Aedes albopictus	1	0		AMINI	artificial	25.5	7.3	Culex quinquefasciatus	0		AMINI	artificial	28	7.6	Aedes albopictus	0
AMINI	artificial	27	7.8	Armigeres subalbatus	1	0		AMINI	artificial	26	7.3	Aedes albopictus	0		AMINI	artificial	26	7.3	Aedes albopictus	0
AMINI	natural	26	7.5	Aedes albopictus	0	0		AMINI	artificial	26	7	Aedes albopictus	0		AMINI	artificial	26	7.3	Aedes albopictus	0
AMINI	artificial	27.5	7.7	Aedes albopictus	0	0		AMINI	natural	27	8	Aedes albopictus	0		AMINI	artificial	27	7.5	Aedes albopictus	0
AMINI	artificial	27	7.9	Aedes albopictus	0	0		AMINI	artificial	26.5	7.3	Aedes albopictus	0		AMINI	natural	26	7.4	Aedes albopictus	0
AMINI	artificial	27	7.5	Aedes albopictus	0	0		AMINI	natural	27	8	Aedes albopictus	1		AMINI	artificial	28	7.8	Aedes albopictus	0
AMINI	artificial	27	7.1	Aedes albopictus	0	0		AMINI	natural	27	8	Armigeres subalbatus	1		AMINI	artificial	26	7.8	Aedes albopictus	0
AMINI	artificial	27.5	7.3	Aedes albopictus	0	0		AMINI	artificial	28	8.1	Aedes albopictus	0		AMINI	artificial	27	7.8	Aedes albopictus	0
AMINI	artificial	28	7	Aedes albopictus	0	0		AMINI	natural	27	7.8	Aedes albopictus	1		AMINI	artificial	28	7.2	Aedes albopictus	0
AMINI	artificial	26	8.1	Armigeres subalbatus	0	0		AMINI	natural	27	7.8	Armigeres subalbatus	1		AMINI	natural	27	8	Aedes albopictus	0
AMINI	natural	25	7.5	Malaya genurostris	1	0		AMINI	artificial	28.5	8.3	Aedes albopictus	0		AMINI	artificial	26	7.3	Aedes albopictus	0
AMINI	natural	25	7.5	Aedes albopictus	1	0		AMINI	artificial	25.5	7.1	Aedes albopictus	0		AMINI	artificial	26	7.6	Aedes albopictus	0
AMINI	artificial	26.5	7.2	Aedes albopictus	0	0		AMINI	artificial	26.5	7.9	Aedes albopictus	0		AMINI	artificial	25	7.1	Aedes albopictus	0
AMINI	artificial	26	7.3	Aedes albopictus	0	0		AMINI	artificial	27	7.3	Aedes albopictus	0		AMINI	artificial	26	7.8	Aedes albopictus	0
AMINI	artificial	28	7.4	Aedes albopictus	0	0		AMINI	artificial	27.5	7.5	Aedes albopictus	0		AMINI	artificial	27	7.4	Aedes albopictus	0
AMINI	artificial	27	7	Aedes albopictus	1	0		AMINI	artificial	27	7.8	Aedes albopictus	1		AMINI	artificial	26	7.2	Aedes albopictus	0
AMINI	artificial	27	7	Armigeres subalbatus	1	0		AMINI	artificial	27	7.8	Armigeres subalbatus	1		AMINI	artificial	27	7.5	Aedes albopictus	0
AMINI	natural	27	7.9	Aedes albopictus	0	0		AMINI	natural	26	7.5	Aedes albopictus	0		AMINI	artificial	27	7	Aedes albopictus	0
AMINI	artificial	26	7	Aedes albopictus	0	0		AMINI	artificial	27.5	7.7	Aedes albopictus	0		AMINI	artificial	26	7.5	Aedes albopictus	0
AMINI	natural	27	7.9	Armigeres subalbatus	1	0		AMINI	artificial	27	7.9	Aedes albopictus	0		AGATTI	artificial	28	7.6	Aedes albopictus	0
AMINI	natural	27	7.9	Aedes albopictus	1	0		AMINI	artificial	27	7.5	Aedes albopictus	0		AGATTI	artificial	30	6.2	Aedes albopictus	0
AMINI	artificial	27	7.5	Aedes albopictus	1	0		AMINI	artificial	27	7.1	Aedes albopictus	0		AGATTI	artificial	29	7.3	Aedes albopictus	0
AMINI	artificial	27	7.5	Anopheles varuna	1	0		AMINI	artificial	27.5	7.3	Aedes albopictus	0		AGATTI	artificial	30	7.1	Aedes albopictus	0
AMINI	artificial	27	7.2	Aedes albopictus	0	0		AMINI	artificial	28	7	Aedes albopictus	0		AGATTI	artificial	29	7.6	Aedes albopictus	0
AMINI	artificial	28	7.8	Aedes albopictus	0	0		AMINI	artificial	26	8.1	Armigeres subalbatus	0		AGATTI	artificial	29	7.6	Aedes albopictus	0
AMINI	artificial	29	7.5	Aedes albopictus	0	0		AMINI	natural	25	7.5	Malaya genurostris	0		AGATTI	artificial	30	7.3	Aedes albopictus	0
AMINI	natural	27	7.9	Aedes albopictus	1	0		AMINI	natural	25	7.5	Aedes albopictus	0		AGATTI	artificial	28	7.1	Aedes albopictus	0
AMINI	natural	27	7.9	Armigeres subalbatus	1	0		AMINI	artificial	26.5	7.2	Aedes albopictus	0		AGATTI	artificial	31	7.3	Aedes albopictus	0
AMINI	artificial	27	7.5	Aedes albopictus	0	0		AMINI	artificial	26	7.3	Aedes albopictus	0		AGATTI	artificial	29	7.5	Aedes albopictus	0
AMINI	natural	26	7.9	Aedes albopictus	0	0		AMINI	artificial	28	7.4	Aedes albopictus	0		AGATTI	artificial	30	7.3	Aedes albopictus	0
AMINI	natural	26	7.3	Malaya genurostris	1	0		AMINI	artificial	27	7	Aedes albopictus	1		AGATTI	artificial	30	7.5	Aedes albopictus	0
AMINI	natural	26	7.3	Aedes albopictus	1	0		AMINI	artificial	27	7	Armigeres subalbatus	1		AGATTI	artificial	31	7.3	Aedes albopictus	0
AMINI	natural	27	7.9	Aedes albopictus	0	0		AMINI	natural	27	7.9	Aedes albopictus	0		AGATTI	artificial	29	7.5	Aedes albopictus	0
AMINI	natural	26	7.1	Malaya genurostris	1	0		AMINI	natural	26	7.9	Armigeres subalbatus	0		AGATTI	artificial	30	7.1	Aedes albopictus	0
AMINI	natural	26	7.1	Aedes albopictus	1	0		AMINI	artificial	26	7	Aedes albopictus	0		AGATTI	artificial	29	7.3	Aedes albopictus	0
AMINI	artificial	28	7.2	Aedes albopictus	0	0		AMINI	natural	27	7.9	Armigeres subalbatus	1		AGATTI	artificial	30	7.9	Aedes albopictus	0
AMINI	natural	27	8.1	Aedes albopictus	1	0		AMINI	natural	27	7.9	Aedes albopictus	1		AGATTI	artificial	29	7.3	Aedes albopictus	0
AMINI	natural	27	8.1	Armigeres subalbatus	1	0		AMINI	artificial	27	7.5	Aedes albopictus	0		AGATTI	artificial	31	7.8	Aedes albopictus	0
AMINI	artificial	29	7.1	Aedes albopictus	0	0		AMINI	artificial	27	7.5	Anopheles varuna	0		AGATTI	artificial	29	7.5	Aedes albopictus	0
AMINI	artificial	28	7.6	Aedes albopictus	0	0		AMINI	artificial	27	7.2	Aedes albopictus	0		AGATTI	artificial	31	7.7	Aedes albopictus	0
AMINI	artificial	26	7.3	Aedes albopictus	0	0		AMINI	artificial	28	7.8	Aedes albopictus	0		AGATTI	artificial	28	8	Aedes albopictus	0
AMINI	artificial	26	7.3	Aedes albopictus	0	0		AMINI	artificial	29	7.5	Aedes albopictus	0		AGATTI	artificial	29	7.6	Aedes albopictus	0
AMINI	artificial	27	7.5	Armigeres subalbatus	1	0		AMINI	natural	27	7.9	Aedes albopictus	1		AGATTI	artificial	29	7.9	Aedes albopictus	0
AMINI	artificial	27	7.5	Aedes albopictus	1	0		AMINI	natural	27	7.9	Armigeres subalbatus	1		AGATTI	artificial	30	7.5	Aedes albopictus	0
AMINI	natural	26	7.4	Aedes albopictus	1	0		AMINI	artificial	27	7.5	Aedes albopictus	0		AGATTI	artificial	27	7.5	Aedes albopictus	0
AMINI	natural	26	7.4	Malaya genurostris	1	0		AMINI	natural	26	7.9	Aedes albopictus	0		AGATTI	artificial	27	7.1	Aedes albopictus	0
AMINI	artificial	28	7.8	Aedes albopictus	0	0		AMINI	natural	26	7.3	Malaya genurostris	0		AGATTI	artificial	29	7	Aedes albopictus	0
AMINI	artificial	26	7.8	Aedes albopictus	0	0		AMINI	natural	26	7.3	Aedes albopictus	0		AGATTI	artificial	30	7.2	Aedes albopictus	0
AMINI	artificial	27	7.8	Aedes albopictus	1	0		AMINI	natural	27	7.9	Aedes albopictus	0		AGATTI	artificial	30	7.6	Aedes albopictus	0
AMINI	artificial	27	7.8	Culex sitiens	1	0		AMINI	natural	26	7.1	Malaya genurostris	0		AGATTI	artificial	29	7.4	Aedes albopictus	0
AMINI	artificial	28	7.2	Aedes albopictus	0	0		AMINI	natural	26	7.1	Aedes albopictus	0		AGATTI	artificial	30	7.3	Aedes albopictus	0
AMINI	natural	27	8	Aedes albopictus	1	0		AMINI	artificial	28	7.2	Aedes albopictus	0		AGATTI	artificial	30	7.2	Aedes albopictus	0
AMINI	natural	27	8	Armigeres subalbatus	1	0		AMINI	natural	27	8.1	Aedes albopictus	1		AGATTI	natural	29	7.4	Aedes albopictus	0
AMINI	artificial	26	7.3	Aedes albopictus	0	0		AMINI	natural	27	8.1	Armigeres subalbatus	1		AGATTI	artificial	30	7.2	Aedes albopictus	0
AMINI	artificial	26	7.6	Aedes albopictus	0	0		AMINI	artificial	29	7.1	Aedes albopictus	0		AGATTI	artificial	30	7.3	Aedes albopictus	0
AMINI	artificial	25	7.1	Aedes albopictus	0	0		AMINI	artificial	28	7.6	Aedes albopictus	0		AGATTI	artificial	30	7.4	Aedes albopictus	0
AMINI	artificial	26	7.8	Aedes albopictus	1	0		AMINI	artificial	26	7.3	Aedes albopictus	0		AGATTI	artificial	30	7.3	Aedes albopictus	0
AMINI	artificial	26	7.8	Armigeres subalbatus	1	0		AMINI	artificial	26	7.3	Aedes albopictus	0		AGATTI	artificial	29	7.7	Aedes albopictus	0
AMINI	artificial	27	7.4	Aedes albopictus	0	0		AMINI	artificial	27	7.5	Armigeres subalbatus	1		AGATTI	artificial	31	7.1	Aedes albopictus	0
AMINI	artificial	26	7.2	Aedes albopictus	0	0		AMINI	artificial	27	7.5	Aedes albopictus	1		AGATTI	natural	31	7.5	Aedes albopictus	0
AMINI	artificial	27	7.5	Aedes albopictus	0	0		AMINI	natural	26	7.4	Aedes albopictus	0		AGATTI	natural	31	6.9	Aedes albopictus	0
AMINI	artificial	27	7	Aedes albopictus	0	0		AMINI	natural	26	7.4	Malaya genurostris	0		AGATTI	artificial	30	7.5	Aedes albopictus	0
AMINI	artificial	26	7.5	Aedes albopictus	0	0		AMINI	artificial	28	7.8	Aedes albopictus	0		AGATTI	natural	29	7.2	Aedes albopictus	0
AGATTI	artificial	28	7.6	Aedes albopictus	0	0		AMINI	artificial	26	7.8	Aedes albopictus	0		AGATTI	artificial	27	7.9	Aedes albopictus	0
AGATTI	artificial	30	6.2	Aedes albopictus	0	0		AMINI	artificial	27	7.8	Aedes albopictus	0		AGATTI	artificial	31	8	Aedes albopictus	0
AGATTI	artificial	29	7.3	Aedes albopictus	0	0		AMINI	artificial	27	7.8	Culex sitiens	0		AGATTI	artificial	29	6.9	Aedes albopictus	0
AGATTI	artificial	30	7.1	Aedes albopictus	0	0		AMINI	artificial	27	7.9	Armigeres subalbatus	0		AGATTI	artificial	27	8.1	Aedes albopictus	0
AGATTI	artificial	29	7.6	Aedes albopictus	0	0		AMINI	artificial	28	7.2	Aedes albopictus	0		AGATTI	artificial	27	7.4	Aedes albopictus	0
AGATTI	artificial	29	7.6	Aedes albopictus	0	0		AMINI	natural	27	8	Aedes albopictus	1		AGATTI	artificial	29	7.9	Aedes albopictus	0
AGATTI	artificial	30	7.3	Aedes albopictus	0	0		AMINI	natural	27	8	Armigeres subalbatus	1		AGATTI	artificial	27	7.8	Aedes albopictus	0
AGATTI	artificial	28	7.1	Aedes albopictus	0	0		AMINI	artificial	26	7.3	Aedes albopictus	0		AGATTI	artificial	29	7.4	Aedes albopictus	0
AGATTI	artificial	31	7.3	Aedes albopictus	0	0		AMINI	artificial	26	7.6	Aedes albopictus	0		AGATTI	artificial	27	7.8	Aedes albopictus	0
AGATTI	artificial	29	7.5	Aedes albopictus	0	0		AMINI	artificial	25	7.1	Aedes albopictus	0		AGATTI	artificial	29	8	Aedes albopictus	0
AGATTI	artificial	30	7.3	Aedes albopictus	0	0		AMINI	artificial	26	7.8	Aedes albopictus	1		AGATTI	artificial	27	7.4	Aedes albopictus	1
AGATTI	artificial	30	7.5	Aedes albopictus	0	0		AMINI	artificial	26	7.8	Armigeres subalbatus	1		AGATTI	artificial	27	7.4	Culex quinquefasciatus	1
AGATTI	artificial	31	7.3	Aedes albopictus	0	0		AMINI	artificial	27	7.4	Aedes albopictus	0		AGATTI	artificial	29	7.5	Aedes albopictus	0
AGATTI	artificial	29	7.5	Aedes albopictus	0	0		AMINI	artificial	26	7.2	Aedes albopictus	0		AGATTI	artificial	30	7.2	Aedes albopictus	0
AGATTI	artificial	30	7.1	Aedes albopictus	0	0		AMINI	artificial	27	7.5	Aedes albopictus	0		AGATTI	artificial	31	7.6	Aedes albopictus	0
AGATTI	artificial	29	7.3	Aedes albopictus	0	0		AMINI	artificial	27	7	Aedes albopictus	0		AGATTI	artificial	27	7.9	Aedes albopictus	0
AGATTI	artificial	30	7.9	Aedes albopictus	0	0		AMINI	artificial	26	7.5	Aedes albopictus	0		AGATTI	artificial	29	7.6	Aedes albopictus	0
AGATTI	artificial	29	7.3	Aedes albopictus	0	0		AGATTI	artificial	28	7.6	Aedes albopictus	0		AGATTI	artificial	27	7.3	Aedes albopictus	0
AGATTI	artificial	31	7.8	Aedes albopictus	0	0		AGATTI	artificial	30	6.2	Aedes albopictus	0		AGATTI	artificial	28	7.9	Aedes albopictus	0
AGATTI	artificial	29	7.5	Aedes albopictus	0	0		AGATTI	artificial	29	7.3	Aedes albopictus	0		AGATTI	artificial	29	7.5	Aedes albopictus	0
AGATTI	artificial	31	7.7	Aedes albopictus	0	0		AGATTI	artificial	30	7.1	Aedes albopictus	0		AGATTI	artificial	29	7.5	Aedes albopictus	0
AGATTI	artificial	28	8	Aedes albopictus	0	0		AGATTI	artificial	29	7.6	Aedes albopictus	0		ANDROTH	artificial	25	7.5	Aedes albopictus	0
AGATTI	artificial	29	7.6	Aedes albopictus	0	0		AGATTI	artificial	29	7.6	Aedes albopictus	0		ANDROTH	artificial	27	7.1	Aedes albopictus	0
AGATTI	artificial	29	7.9	Aedes albopictus	0	0		AGATTI	artificial	30	7.3	Aedes albopictus	0		ANDROTH	artificial	27	8	Aedes albopictus	0
AGATTI	artificial	30	7.5	Aedes albopictus	0	0		AGATTI	artificial	28	7.1	Aedes albopictus	0		ANDROTH	artificial	27	7.2	Aedes albopictus	0
AGATTI	artificial	27	7.5	Aedes albopictus	0	0		AGATTI	artificial	31	7.3	Aedes albopictus	0		ANDROTH	artificial	28	7.4	Aedes albopictus	0
AGATTI	artificial	27	7.1	Aedes albopictus	0	0		AGATTI	artificial	29	7.5	Aedes albopictus	0		ANDROTH	natural	28	8	Aedes albopictus	0
AGATTI	artificial	29	7	Aedes albopictus	0	0		AGATTI	artificial	30	7.3	Aedes albopictus	0		ANDROTH	natural	25	6.9	Aedes albopictus	0
AGATTI	artificial	30	7.2	Aedes albopictus	0	0		AGATTI	artificial	30	7.5	Aedes albopictus	0		ANDROTH	artificial	28	7.3	Aedes albopictus	0
AGATTI	artificial	30	7.6	Aedes albopictus	0	0		AGATTI	artificial	31	7.3	Aedes albopictus	0		ANDROTH	artificial	28	7.3	Aedes albopictus	0
AGATTI	artificial	29	7.4	Aedes albopictus	0	0		AGATTI	artificial	29	7.5	Aedes albopictus	0		ANDROTH	artificial	27	7.9	Aedes albopictus	0
AGATTI	artificial	30	7.3	Aedes albopictus	0	0		AGATTI	artificial	30	7.1	Aedes albopictus	0		ANDROTH	natural	28	7.7	Aedes albopictus	0
AGATTI	artificial	30	7.2	Aedes albopictus	0	0		AGATTI	artificial	29	7.3	Aedes albopictus	0		ANDROTH	artificial	27	7.9	Aedes albopictus	0
AGATTI	natural	29	7.4	Armigeres subalbatus	1	0		AGATTI	artificial	30	7.9	Aedes albopictus	0		ANDROTH	artificial	28	7.7	Aedes albopictus	0
AGATTI	natural	29	7.4	Aedes albopictus	1	0		AGATTI	artificial	29	7.3	Aedes albopictus	0		ANDROTH	artificial	27	7.4	Aedes albopictus	0
AGATTI	artificial	30	7.2	Aedes albopictus	0	0		AGATTI	artificial	31	7.8	Aedes albopictus	0		ANDROTH	natural	28	7.9	Aedes albopictus	0
AGATTI	artificial	30	7.3	Aedes albopictus	0	0		AGATTI	artificial	29	7.5	Aedes albopictus	0		ANDROTH	natural	25	7.3	Aedes albopictus	0
AGATTI	artificial	30	7.4	Aedes albopictus	0	0		AGATTI	artificial	31	7.7	Aedes albopictus	0		ANDROTH	artificial	28	7.6	Aedes albopictus	0
AGATTI	artificial	30	7.3	Aedes albopictus	0	0		AGATTI	artificial	28	8	Aedes albopictus	0		ANDROTH	artificial	28	7.8	Aedes albopictus	0
AGATTI	artificial	29	7.7	Aedes albopictus	0	0		AGATTI	artificial	29	7.6	Aedes albopictus	0		ANDROTH	artificial	29	7.5	Aedes albopictus	0
AGATTI	artificial	31	7.1	Aedes albopictus	0	0		AGATTI	artificial	29	7.9	Aedes albopictus	0		ANDROTH	artificial	27	7.4	Aedes albopictus	0
AGATTI	natural	31	7.5	Aedes albopictus	0	0		AGATTI	artificial	30	7.5	Aedes albopictus	0		ANDROTH	artificial	28	7.6	Aedes albopictus	0
AGATTI	natural	31	6.9	Malaya genurostris	1	0		AGATTI	artificial	27	7.5	Aedes albopictus	0		ANDROTH	artificial	29	7.8	Aedes albopictus	0
AGATTI	natural	31	6.9	Aedes albopictus	1	0		AGATTI	artificial	27	7.1	Aedes albopictus	0		ANDROTH	artificial	27	7.8	Aedes albopictus	0
AGATTI	artificial	30	7.5	Aedes albopictus	0	0		AGATTI	artificial	29	7	Aedes albopictus	0		ANDROTH	artificial	27	7.2	Aedes albopictus	0
AGATTI	natural	29	7.2	Aedes albopictus	1	0		AGATTI	artificial	30	7.2	Aedes albopictus	0		ANDROTH	artificial	26	7.4	Aedes albopictus	0
AGATTI	natural	29	7.2	Armigeres subalbatus	1	0		AGATTI	artificial	30	7.6	Aedes albopictus	0		ANDROTH	artificial	28	7.8	Aedes albopictus	0
AGATTI	artificial	27	7.9	Aedes albopictus	1	0		AGATTI	artificial	29	7.4	Aedes albopictus	0		ANDROTH	artificial	28	7.7	Aedes albopictus	0
AGATTI	artificial	27	7.9	Anopheles stephensi	1	0		AGATTI	artificial	30	7.3	Aedes albopictus	0		ANDROTH	artificial	29	7.4	Aedes albopictus	0
AGATTI	artificial	31	8	Aedes albopictus	0	0		AGATTI	artificial	30	7.2	Aedes albopictus	0		ANDROTH	artificial	28	7.2	Aedes albopictus	0
AGATTI	artificial	29	6.9	Aedes albopictus	0	0		AGATTI	natural	29	7.4	Armigeres subalbatus	1		ANDROTH	natural	27	7.6	Aedes albopictus	0
AGATTI	artificial	27	8.1	Aedes albopictus	1	0		AGATTI	natural	29	7.4	Aedes albopictus	1		ANDROTH	artificial	28	7.4	Aedes albopictus	0
AGATTI	artificial	27	8.1	Anopheles stephensi	1	0		AGATTI	natural	31	7.2	Armigeres subalbatus	0		ANDROTH	artificial	29	7	Aedes albopictus	0
AGATTI	artificial	27	7.4	Aedes albopictus	0	0		AGATTI	artificial	30	7.2	Aedes albopictus	0		ANDROTH	natural	26	7.7	Aedes albopictus	0
AGATTI	artificial	29	7.9	Aedes albopictus	0	0		AGATTI	artificial	30	7.3	Aedes albopictus	0		ANDROTH	artificial	28	7.4	Aedes albopictus	0
AGATTI	artificial	27	7.8	Aedes albopictus	0	0		AGATTI	artificial	29	7.3	Armigeres subalbatus	0		ANDROTH	artificial	29	7.2	Aedes albopictus	0
AGATTI	artificial	29	7.4	Aedes albopictus	0	0		AGATTI	artificial	29	7.3	Culex sitiens	0		ANDROTH	artificial	29	7.6	Aedes albopictus	0
AGATTI	artificial	27	7.8	Aedes albopictus	0	0		AGATTI	artificial	30	7.4	Aedes albopictus	0		ANDROTH	natural	28	7.5	Aedes albopictus	0
AGATTI	artificial	29	8	Anopheles stephensi	1	0		AGATTI	artificial	30	7.3	Aedes albopictus	0		ANDROTH	artificial	27	7.9	Aedes albopictus	0
AGATTI	artificial	29	8	Aedes albopictus	1	0		AGATTI	artificial	29	7.7	Aedes albopictus	0		ANDROTH	natural	24	7.6	Aedes albopictus	0
AGATTI	artificial	27	7.4	Aedes albopictus	1	0		AGATTI	artificial	31	7.1	Aedes albopictus	0		ANDROTH	artificial	26	7.1	Culex quinquefasciatus	1
AGATTI	artificial	27	7.4	Culex quinquefasciatus	1	0		AGATTI	natural	31	7.5	Aedes albopictus	0		ANDROTH	artificial	26	7.1	Aedes albopictus	1
AGATTI	artificial	29	7.5	Aedes albopictus	0	0		AGATTI	natural	31	6.9	Malaya genurostris	0		ANDROTH	artificial	28	7.6	Aedes albopictus	0
AGATTI	artificial	30	7.2	Aedes albopictus	0	0		AGATTI	natural	31	6.9	Aedes albopictus	0		ANDROTH	artificial	28	7.8	Aedes albopictus	0
AGATTI	artificial	31	7.6	Aedes albopictus	0	0		AGATTI	artificial	30	7.5	Aedes albopictus	0		ANDROTH	artificial	29	7.2	Aedes albopictus	0
AGATTI	artificial	27	7.9	Aedes albopictus	0	0		AGATTI	natural	29	7.2	Aedes albopictus	1		ANDROTH	artificial	27	7.3	Aedes albopictus	0
AGATTI	artificial	29	7.6	Aedes albopictus	0	0		AGATTI	natural	29	7.2	Armigeres subalbatus	1		ANDROTH	natural	24	7	Aedes albopictus	0
AGATTI	artificial	27	7.3	Aedes albopictus	0	0		AGATTI	artificial	27	7.9	Aedes albopictus	0		ANDROTH	artificial	26	7.4	Aedes albopictus	0
AGATTI	artificial	28	7.9	Aedes albopictus	0	0		AGATTI	artificial	27	7.9	Anopheles stephensi	0		ANDROTH	artificial	28	7.4	Aedes albopictus	0
AGATTI	artificial	29	7.5	Aedes albopictus	0	0		AGATTI	artificial	31	8	Aedes albopictus	0		ANDROTH	artificial	26	7.5	Aedes albopictus	0
AGATTI	artificial	29	7.5	Aedes albopictus	0	0		AGATTI	artificial	29	6.9	Aedes albopictus	0		ANDROTH	artificial	25	7.4	Aedes albopictus	0
ANDROTH	artificial	25	7.5	Aedes albopictus	0	0		AGATTI	artificial	27	8.1	Aedes albopictus	0		ANDROTH	artificial	27	7.4	Aedes albopictus	0
ANDROTH	artificial	27	7.1	Aedes albopictus	1	0		AGATTI	artificial	27	8.1	Anopheles stephensi	0		ANDROTH	artificial	27	7.1	Aedes albopictus	0
ANDROTH	artificial	27	7.1	Armigeres subalbatus	1	0		AGATTI	artificial	27	7.4	Aedes albopictus	0		ANDROTH	artificial	26	7.6	Aedes albopictus	0
ANDROTH	artificial	27	8	Aedes albopictus	0	0		AGATTI	artificial	29	7.9	Aedes albopictus	0		ANDROTH	artificial	27	7.5	Aedes albopictus	0
ANDROTH	artificial	27	7.2	Aedes albopictus	0	0		AGATTI	artificial	29	7.6	Anopheles stephensi	0		ANDROTH	artificial	26	7.1	Aedes albopictus	0
ANDROTH	artificial	28	7.4	Aedes albopictus	1	1		AGATTI	artificial	27	7.8	Aedes albopictus	0		ANDROTH	artificial	28	7	Aedes albopictus	0
ANDROTH	artificial	28	7.4	Aedes aegypti	1	1		AGATTI	artificial	29	7.4	Aedes albopictus	0		ANDROTH	artificial	29	7.2	Aedes albopictus	0
ANDROTH	natural	28	8	Aedes albopictus	0	0		AGATTI	artificial	27	7.8	Aedes albopictus	0		ANDROTH	artificial	28	7.5	Aedes albopictus	0
ANDROTH	natural	25	6.9	Malaya genurostris	1	0		AGATTI	artificial	29	8	Anopheles stephensi	0		ANDROTH	artificial	28	7.3	Aedes albopictus	0
ANDROTH	natural	25	6.9	Aedes albopictus	1	0		AGATTI	artificial	29	8	Aedes albopictus	0		ANDROTH	artificial	26	7.8	Aedes albopictus	0
ANDROTH	artificial	28	7.3	Aedes albopictus	0	0		AGATTI	artificial	27	7.4	Aedes albopictus	0		ANDROTH	artificial	25	7.5	Aedes albopictus	0
ANDROTH	artificial	28	7.3	Aedes albopictus	0	0		AGATTI	artificial	27	7.4	Culex quinquefasciatus	0		ANDROTH	artificial	24	7.7	Aedes albopictus	0
ANDROTH	artificial	27	7.9	Aedes albopictus	0	0		AGATTI	artificial	29	7.5	Aedes albopictus	0		ANDROTH	artificial	27	7.8	Aedes albopictus	1
ANDROTH	natural	28	7.7	Aedes albopictus	0	0		AGATTI	artificial	30	7.2	Aedes albopictus	0		ANDROTH	artificial	27	7.8	Culex quinquefasciatus	1
ANDROTH	artificial	27	7.9	Aedes albopictus	1	0		AGATTI	artificial	31	7.6	Aedes albopictus	0		ANDROTH	artificial	28	7.9	Aedes albopictus	0
ANDROTH	artificial	27	7.9	Armigeres subalbatus	1	0		AGATTI	artificial	27	7.9	Aedes albopictus	0		ANDROTH	artificial	27	7.5	Aedes albopictus	0
ANDROTH	artificial	28	7.7	Aedes albopictus	0	0		AGATTI	artificial	29	7.6	Aedes albopictus	0		ANDROTH	artificial	26	7.6	Aedes albopictus	0
ANDROTH	artificial	27	7.4	Aedes albopictus	0	0		AGATTI	artificial	27	7.3	Aedes albopictus	0		ANDROTH	artificial	26	7.6	Aedes albopictus	0
ANDROTH	natural	28	7.9	Aedes albopictus	0	0		AGATTI	artificial	28	7.9	Aedes albopictus	0		ANDROTH	artificial	28	7.5	Aedes albopictus	0
ANDROTH	natural	25	7.3	Malaya genurostris	1	0		AGATTI	artificial	29	7.5	Aedes albopictus	0		ANDROTH	artificial	26	7.6	Aedes albopictus	0
ANDROTH	natural	25	7.3	Aedes albopictus	1	0		AGATTI	artificial	29	7.5	Aedes albopictus	0		ANDROTH	artificial	26	7.8	Aedes albopictus	0
ANDROTH	artificial	28	7.6	Aedes albopictus	0	0		ANDROTH	artificial	25	7.5	Aedes albopictus	0		ANDROTH	artificial	24	7	Aedes albopictus	0
ANDROTH	artificial	28	7.8	Aedes albopictus	0	0		ANDROTH	artificial	27	7.1	Aedes albopictus	1		ANDROTH	artificial	28	7.1	Aedes albopictus	0
ANDROTH	artificial	29	7.5	Aedes albopictus	0	0		ANDROTH	artificial	27	7.1	Armigeres subalbatus	1		ANDROTH	artificial	28	7.5	Culex quinquefasciatus	1
ANDROTH	artificial	27	7.4	Aedes albopictus	0	0		ANDROTH	natural	28	7.9	Armigeres subalbatus	0		ANDROTH	artificial	28	7.5	Aedes albopictus	1
ANDROTH	natural	25	7.5	Malaya genurostris	0	0		ANDROTH	artificial	27	8	Aedes albopictus	0		ANDROTH	artificial	27	7.9	Aedes albopictus	0
ANDROTH	artificial	28	7.6	Aedes albopictus	0	0		ANDROTH	artificial	27	7.2	Aedes albopictus	0		ANDROTH	artificial	26	7.8	Aedes albopictus	0
ANDROTH	artificial	29	7.8	Aedes albopictus	0	0		ANDROTH	artificial	28	7.4	Aedes albopictus	0		ANDROTH	artificial	26	7.5	Aedes albopictus	0
ANDROTH	artificial	27	7.8	Aedes albopictus	0	0		ANDROTH	artificial	28	7.4	Aedes aegypti	0		ANDROTH	artificial	27	7.6	Aedes albopictus	0
ANDROTH	artificial	27	7.2	Aedes albopictus	0	0		ANDROTH	natural	28	8	Aedes albopictus	0		ANDROTH	natural	24	7	Aedes albopictus	0
ANDROTH	artificial	26	7.4	Aedes albopictus	0	0		ANDROTH	natural	25	6.9	Malaya genurostris	0		ANDROTH	artificial	26	7	Aedes albopictus	1
ANDROTH	artificial	28	7.8	Aedes albopictus	0	0		ANDROTH	natural	25	6.9	Aedes albopictus	0		ANDROTH	artificial	26	7	Culex quinquefasciatus	1
ANDROTH	artificial	28	7.7	Armigeres subalbatus	1	0		ANDROTH	artificial	28	7.3	Aedes albopictus	0		ANDROTH	natural	26	7.4	Aedes albopictus	0
ANDROTH	artificial	28	7.7	Aedes albopictus	1	0		ANDROTH	natural	28	7.8	Armigeres subalbatus	0		ANDROTH	artificial	27	7.2	Aedes albopictus	0
ANDROTH	artificial	29	7.4	Aedes albopictus	0	0		ANDROTH	artificial	28	7.3	Aedes albopictus	0		ANDROTH	artificial	26	7.1	Aedes albopictus	0
ANDROTH	artificial	28	7.2	Aedes aegypti	1	1		ANDROTH	artificial	27	7.9	Aedes albopictus	0		ANDROTH	artificial	28	7.2	Aedes albopictus	0
ANDROTH	artificial	28	7.2	Aedes albopictus	1	1		ANDROTH	natural	28	7.7	Aedes albopictus	0		ANDROTH	natural	27	7.5	Aedes albopictus	0
ANDROTH	natural	27	7.6	Armigeres subalbatus	1	0		ANDROTH	natural	25	7.1	Malaya genurostris	0		ANDROTH	artificial	25	7	Aedes albopictus	0
ANDROTH	natural	27	7.6	Aedes albopictus	1	0		ANDROTH	artificial	27	7.9	Aedes albopictus	1		ANDROTH	artificial	26	7.5	Aedes albopictus	0
ANDROTH	artificial	28	7.4	Aedes albopictus	0	0		ANDROTH	artificial	27	7.9	Armigeres subalbatus	1		ANDROTH	artificial	26	7.7	Aedes albopictus	0
ANDROTH	artificial	29	7	Aedes albopictus	0	0		ANDROTH	natural	25	7.4	Malaya genurostris	0		ANDROTH	artificial	27	7.6	Aedes albopictus	0
ANDROTH	natural	26	7.7	Aedes albopictus	1	0		ANDROTH	artificial	28	7.7	Aedes albopictus	0		ANDROTH	artificial	27	7.5	Aedes albopictus	0
ANDROTH	natural	26	7.7	Armigeres subalbatus	1	0		ANDROTH	artificial	27	7.4	Aedes albopictus	0		ANDROTH	artificial	27	7.2	Aedes albopictus	0
ANDROTH	artificial	28	7.4	Aedes albopictus	0	0		ANDROTH	natural	28	7.9	Aedes albopictus	0		ANDROTH	artificial	27	7.5	Aedes albopictus	0
ANDROTH	artificial	29	7.2	Aedes albopictus	0	0		ANDROTH	natural	25	7	Malaya genurostris	0		ANDROTH	artificial	28	7.5	Aedes albopictus	0
ANDROTH	artificial	29	7.6	Aedes albopictus	0	0		ANDROTH	artificial	28	7.5	Anopheles varuna	0		ANDROTH	artificial	28	7.3	Aedes albopictus	0
ANDROTH	natural	28	7.5	Malaya genurostris	1	0		ANDROTH	natural	25	7.3	Malaya genurostris	0		ANDROTH	artificial	27	7.5	Aedes albopictus	0
ANDROTH	natural	28	7.5	Aedes albopictus	1	0		ANDROTH	natural	25	7.3	Aedes albopictus	0		ANDROTH	artificial	28	7.4	Aedes albopictus	0
ANDROTH	artificial	27	7.9	Aedes albopictus	0	0		ANDROTH	natural	25	7.7	Malaya genurostris	0		ANDROTH	artificial	27	7.5	Aedes albopictus	0
ANDROTH	natural	24	7.6	Malaya genurostris	1	0		ANDROTH	artificial	28	7.6	Aedes albopictus	0		ANDROTH	artificial	26	7.4	Aedes albopictus	0
ANDROTH	natural	24	7.6	Aedes albopictus	1	0		ANDROTH	artificial	28	7.8	Aedes albopictus	0		ANDROTH	artificial	26	7.3	Aedes albopictus	0
ANDROTH	artificial	26	7.1	Culex quinquefasciatus	1	0		ANDROTH	artificial	29	7.5	Aedes albopictus	0		ANDROTH	artificial	28	7.5	Aedes albopictus	0
ANDROTH	artificial	26	7.1	Aedes albopictus	1	0		ANDROTH	artificial	27	7.4	Aedes albopictus	0		ANDROTH	artificial	26	7.3	Aedes albopictus	0
ANDROTH	artificial	28	7.6	Aedes albopictus	0	0		ANDROTH	natural	25	7.5	Malaya genurostris	0		ANDROTH	artificial	28	7.1	Aedes albopictus	0
ANDROTH	artificial	28	7.8	Aedes albopictus	0	0		ANDROTH	artificial	28	7.6	Aedes albopictus	0		ANDROTH	artificial	29	7.7	Aedes albopictus	0
ANDROTH	artificial	29	7.2	Aedes albopictus	0	0		ANDROTH	artificial	29	7.8	Aedes albopictus	0		ANDROTH	artificial	28	7.5	Aedes albopictus	0
ANDROTH	artificial	27	7.3	Aedes albopictus	0	0		ANDROTH	artificial	27	7.8	Aedes albopictus	0		ANDROTH	artificial	28	7.4	Aedes albopictus	0
ANDROTH	natural	24	7	Aedes albopictus	0	0		ANDROTH	artificial	27	7.2	Aedes albopictus	0		ANDROTH	artificial	27	7.1	Aedes albopictus	0
ANDROTH	artificial	26	7.4	Aedes albopictus	0	0		ANDROTH	artificial	26	7.4	Aedes albopictus	0		ANDROTH	artificial	27	7.5	Aedes albopictus	0
ANDROTH	artificial	28	7.4	Aedes albopictus	0	0		ANDROTH	artificial	28	7.8	Aedes albopictus	0		ANDROTH	artificial	29	7.4	Aedes albopictus	0
ANDROTH	artificial	26	7.5	Aedes albopictus	0	0		ANDROTH	artificial	28	7.7	Armigeres subalbatus	1		ANDROTH	artificial	28	7.4	Aedes albopictus	0
ANDROTH	artificial	25	7.4	Aedes albopictus	0	0		ANDROTH	artificial	28	7.7	Aedes albopictus	1		ANDROTH	artificial	27	7.6	Aedes albopictus	0
ANDROTH	artificial	27	7.4	Aedes albopictus	0	0		ANDROTH	artificial	29	7.4	Aedes albopictus	0		ANDROTH	artificial	26	7.3	Aedes albopictus	0
ANDROTH	artificial	27	7.1	Aedes albopictus	0	0		ANDROTH	artificial	28	7.2	Aedes aegypti	0		ANDROTH	artificial	28	7.4	Aedes albopictus	1
ANDROTH	artificial	26	7.6	Aedes albopictus	0	0		ANDROTH	artificial	28	7.2	Aedes albopictus	0		ANDROTH	artificial	28	7.4	Culex quinquefasciatus	1
ANDROTH	artificial	27	7.5	Aedes albopictus	0	0		ANDROTH	natural	27	7.6	Armigeres subalbatus	1		ANDROTH	artificial	27	7.7	Aedes albopictus	0
ANDROTH	artificial	26	7.1	Aedes albopictus	0	0		ANDROTH	natural	27	7.6	Aedes albopictus	1		ANDROTH	artificial	29	7.6	Aedes albopictus	1
ANDROTH	artificial	28	7	Aedes albopictus	0	0		ANDROTH	artificial	28	7.4	Aedes albopictus	0		ANDROTH	artificial	29	7.6	Culex quinquefasciatus	1
ANDROTH	artificial	29	7.2	Aedes albopictus	0	0		ANDROTH	artificial	29	7	Aedes albopictus	0		ANDROTH	artificial	27	7.6	Aedes albopictus	0
ANDROTH	artificial	28	7.5	Aedes albopictus	0	0		ANDROTH	artificial	29	7.6	Armigeres subalbatus	0		ANDROTH	artificial	27	7.3	Culex quinquefasciatus	1
ANDROTH	artificial	28	7.3	Aedes albopictus	1	0		ANDROTH	natural	26	7.7	Aedes albopictus	1		ANDROTH	artificial	27	7.3	Aedes albopictus	1
ANDROTH	artificial	28	7.3	Armigeres subalbatus	1	0		ANDROTH	natural	26	7.7	Armigeres subalbatus	1		ANDROTH	artificial	26	7.8	Aedes albopictus	0
ANDROTH	artificial	26	7.8	Aedes albopictus	0	0		ANDROTH	artificial	28	7.4	Aedes albopictus	0		ANDROTH	artificial	26	7.5	Aedes albopictus	0
ANDROTH	artificial	25	7.5	Aedes albopictus	0	0		ANDROTH	artificial	29	7.2	Aedes albopictus	0		ANDROTH	artificial	28	7.9	Culex quinquefasciatus	1
ANDROTH	artificial	24	7.7	Aedes albopictus	0	0		ANDROTH	artificial	29	7.6	Aedes albopictus	0		ANDROTH	artificial	28	7.9	Aedes albopictus	1
ANDROTH	artificial	27	7.8	Aedes albopictus	1	0		ANDROTH	natural	28	7.5	Malaya genurostris	0		ANDROTH	artificial	28	7.8	Aedes albopictus	0
ANDROTH	artificial	27	7.8	Culex quinquefasciatus	1	0		ANDROTH	natural	28	7.5	Aedes albopictus	0		ANDROTH	artificial	27	7.9	Aedes albopictus	0
ANDROTH	artificial	28	7.9	Aedes albopictus	0	0		ANDROTH	artificial	27	7.9	Aedes albopictus	0		ANDROTH	artificial	28	7.7	Aedes albopictus	0
ANDROTH	artificial	27	7.5	Aedes albopictus	0	0		ANDROTH	natural	24	7.6	Malaya genurostris	0		ANDROTH	artificial	29	7.1	Aedes albopictus	0
ANDROTH	artificial	26	7.6	Aedes albopictus	0	0		ANDROTH	natural	24	7.6	Aedes albopictus	0		ANDROTH	artificial	29	7.3	Aedes albopictus	0
ANDROTH	artificial	26	7.6	Aedes albopictus	0	0		ANDROTH	artificial	26	7.1	Culex quinquefasciatus	0		ANDROTH	artificial	26	7.7	Aedes albopictus	0
ANDROTH	artificial	28	7.5	Aedes albopictus	0	0		ANDROTH	artificial	26	7.1	Aedes albopictus	0		ANDROTH	artificial	28	7.5	Aedes albopictus	0
ANDROTH	artificial	26	7.6	Aedes albopictus	0	0		ANDROTH	artificial	28	7.6	Aedes albopictus	0		ANDROTH	artificial	26	7.7	Aedes albopictus	0
ANDROTH	artificial	26	7.8	Aedes albopictus	1	0		ANDROTH	artificial	28	7.8	Aedes albopictus	0		ANDROTH	artificial	27	7.6	Aedes albopictus	0
ANDROTH	artificial	26	7.8	Armigeres subalbatus	1	0		ANDROTH	artificial	29	7.2	Aedes albopictus	0		ANDROTH	artificial	28	7.4	Aedes albopictus	0
ANDROTH	artificial	24	7	Aedes albopictus	0	0		ANDROTH	artificial	27	7.3	Aedes albopictus	0		ANDROTH	natural	25	7.1	Aedes albopictus	0
ANDROTH	artificial	28	7.1	Aedes albopictus	1	0		ANDROTH	natural	24	7	Aedes albopictus	0		ANDROTH	artificial	26	7.4	Aedes albopictus	0
ANDROTH	artificial	28	7.5	Culex quinquefasciatus	1	0		ANDROTH	artificial	26	7.4	Aedes albopictus	0		ANDROTH	artificial	26	7.8	Aedes albopictus	0
ANDROTH	artificial	28	7.5	Aedes albopictus	1	0		ANDROTH	artificial	28	7.4	Aedes albopictus	0		ANDROTH	artificial	26	7.6	Aedes albopictus	0
ANDROTH	artificial	28	7.5	Armigeres subalbatus	1	0		ANDROTH	artificial	26	7.5	Aedes albopictus	0		ANDROTH	artificial	27	7.7	Aedes albopictus	0
ANDROTH	artificial	27	7.9	Aedes albopictus	0	0		ANDROTH	artificial	25	7.4	Aedes albopictus	0		ANDROTH	artificial	28	7.5	Aedes albopictus	0
ANDROTH	artificial	26	7.8	Aedes albopictus	0	0		ANDROTH	artificial	27	7.4	Aedes albopictus	0		ANDROTH	artificial	27	8	Aedes albopictus	0
ANDROTH	artificial	26	7.5	Aedes albopictus	0	0		ANDROTH	artificial	27	7.1	Aedes albopictus	0		ANDROTH	artificial	29	7.7	Aedes albopictus	0
ANDROTH	artificial	27	7.6	Aedes albopictus	0	0		ANDROTH	artificial	26	7.6	Aedes albopictus	0		ANDROTH	artificial	28	7.5	Aedes albopictus	0
ANDROTH	natural	24	7	Aedes albopictus	0	0		ANDROTH	artificial	27	7.5	Aedes albopictus	0		ANDROTH	artificial	28	7.4	Aedes albopictus	0
ANDROTH	artificial	26	7	Aedes albopictus	1	0		ANDROTH	artificial	26	7.1	Aedes albopictus	0		ANDROTH	artificial	28	7.6	Aedes albopictus	0
ANDROTH	artificial	26	7	Armigeres subalbatus	1	0		ANDROTH	artificial	28	7	Aedes albopictus	0		ANDROTH	artificial	29	7.4	Aedes albopictus	0
ANDROTH	artificial	26	7	Culex quinquefasciatus	1	0		ANDROTH	artificial	29	7.2	Aedes albopictus	0		ANDROTH	natural	28	7.8	Aedes albopictus	0
ANDROTH	natural	26	7.4	Armigeres subalbatus	1	0		ANDROTH	artificial	28	7.5	Aedes albopictus	0		ANDROTH	artificial	29	7.6	Aedes albopictus	0
ANDROTH	natural	26	7.4	Aedes albopictus	1	0		ANDROTH	artificial	28	7.3	Aedes albopictus	1		ANDROTH	artificial	29	7.6	Aedes albopictus	0
ANDROTH	artificial	27	7.2	Aedes albopictus	0	0		ANDROTH	artificial	28	7.3	Armigeres subalbatus	1		ANDROTH	artificial	28	7.3	Aedes albopictus	0
ANDROTH	artificial	26	7.1	Aedes albopictus	0	0		ANDROTH	artificial	26	7.8	Aedes albopictus	0		ANDROTH	artificial	29	7.4	Aedes albopictus	0
ANDROTH	artificial	28	7.2	Aedes albopictus	0	0		ANDROTH	artificial	25	7.5	Aedes albopictus	0		ANDROTH	artificial	29	7.4	Aedes albopictus	0
ANDROTH	natural	27	7.5	Armigeres subalbatus	1	0		ANDROTH	artificial	24	7.7	Aedes albopictus	0		ANDROTH	artificial	28	7.8	Aedes albopictus	0
ANDROTH	natural	27	7.5	Aedes albopictus	1	0		ANDROTH	artificial	27	7.8	Aedes albopictus	0		ANDROTH	artificial	29	7.9	Aedes albopictus	0
ANDROTH	artificial	25	7	Aedes albopictus	0	0		ANDROTH	artificial	27	7.8	Culex quinquefasciatus	0		ANDROTH	artificial	28	7.5	Aedes albopictus	0
ANDROTH	artificial	26	7.5	Aedes albopictus	0	0		ANDROTH	artificial	28	7.9	Aedes albopictus	0		ANDROTH	artificial	26	7.5	Aedes albopictus	0
ANDROTH	artificial	26	7.7	Aedes albopictus	0	0		ANDROTH	artificial	27	7.5	Aedes albopictus	0		ANDROTH	artificial	25	7	Aedes albopictus	0
ANDROTH	artificial	27	7.6	Aedes albopictus	0	0		ANDROTH	artificial	26	7.6	Aedes albopictus	0		ANDROTH	artificial	28	6.9	Aedes albopictus	0
ANDROTH	artificial	27	7.5	Aedes albopictus	0	0		ANDROTH	artificial	26	7.6	Aedes albopictus	0		ANDROTH	artificial	28	7.7	Aedes albopictus	0
ANDROTH	artificial	27	7.2	Aedes albopictus	0	0		ANDROTH	artificial	28	7.5	Aedes albopictus	0		ANDROTH	artificial	26	7.8	Aedes albopictus	0
ANDROTH	artificial	27	7.5	Aedes albopictus	0	0		ANDROTH	artificial	26	7.6	Aedes albopictus	0		ANDROTH	artificial	26	7.5	Aedes albopictus	0
ANDROTH	artificial	28	7.5	Aedes albopictus	0	0		ANDROTH	natural	27	7.9	Aedes albopictus	0		ANDROTH	artificial	26	7.7	Aedes albopictus	0
ANDROTH	artificial	28	7.3	Aedes albopictus	0	0		ANDROTH	artificial	26	7.8	Aedes albopictus	1		ANDROTH	artificial	28	7.7	Aedes albopictus	0
ANDROTH	artificial	27	7.5	Aedes albopictus	0	0		ANDROTH	artificial	26	7.8	Armigeres subalbatus	1		ANDROTH	artificial	28	7.5	Aedes albopictus	0
ANDROTH	artificial	28	7.4	Aedes albopictus	0	0		ANDROTH	artificial	24	7	Aedes albopictus	0		ANDROTH	artificial	29	7.7	Aedes albopictus	0
ANDROTH	artificial	27	7.5	Aedes albopictus	0	0		ANDROTH	artificial	25	7.2	Armigeres subalbatus	0		ANDROTH	natural	26	7.6	Aedes albopictus	0
ANDROTH	artificial	26	7.4	Aedes albopictus	0	0		ANDROTH	artificial	28	7.1	Aedes albopictus	1		ANDROTH	artificial	28	7.2	Aedes albopictus	0
ANDROTH	artificial	26	7.3	Aedes albopictus	0	0		ANDROTH	artificial	28	7.1	Armigeres subalbatus	1		ANDROTH	artificial	26	7.5	Aedes albopictus	0
ANDROTH	artificial	28	7.5	Aedes albopictus	0	0		ANDROTH	artificial	28	7.5	Culex quinquefasciatus	0		ANDROTH	artificial	29	7	Aedes albopictus	0
ANDROTH	artificial	26	7.3	Aedes albopictus	0	0		ANDROTH	artificial	28	7.5	Aedes albopictus	1		ANDROTH	artificial	26	7.4	Aedes albopictus	0
ANDROTH	artificial	28	7.1	Aedes albopictus	0	0		ANDROTH	artificial	28	7.5	Armigeres subalbatus	1		ANDROTH	artificial	26	7.6	Aedes albopictus	0
ANDROTH	artificial	29	7.7	Aedes albopictus	0	0		ANDROTH	artificial	27	7.9	Aedes albopictus	0		ANDROTH	artificial	28	7.8	Aedes albopictus	0
ANDROTH	artificial	28	7.5	Aedes albopictus	0	0		ANDROTH	artificial	26	7.8	Aedes albopictus	0		ANDROTH	artificial	26	7.6	Aedes albopictus	0
ANDROTH	artificial	28	7.4	Armigeres subalbatus	1	0		ANDROTH	artificial	26	7.5	Aedes albopictus	0		ANDROTH	artificial	29	7.9	Aedes albopictus	0
ANDROTH	artificial	28	7.4	Aedes albopictus	1	0		ANDROTH	artificial	27	7.5	Culex quinquefasciatus	0		ANDROTH	artificial	28	7.5	Aedes albopictus	0
ANDROTH	artificial	27	7.1	Aedes albopictus	0	0		ANDROTH	artificial	27	7.5	Armigeres subalbatus	0		ANDROTH	artificial	28	7.4	Aedes albopictus	0
ANDROTH	artificial	27	7.5	Aedes albopictus	0	0		ANDROTH	artificial	26	7.2	Armigeres subalbatus	0		ANDROTH	artificial	28	7.8	Aedes albopictus	0
ANDROTH	artificial	29	7.4	Aedes albopictus	0	0		ANDROTH	artificial	26	7.2	Culex quinquefasciatus	0		ANDROTH	artificial	26	7.1	Aedes albopictus	0
ANDROTH	artificial	28	7.4	Aedes albopictus	0	0		ANDROTH	artificial	25	7.6	Armigeres subalbatus	0		ANDROTH	artificial	29	7.8	Aedes albopictus	0
ANDROTH	artificial	27	7.6	Aedes albopictus	0	0		ANDROTH	artificial	24	7.7	Armigeres subalbatus	0		ANDROTH	natural	26	7.2	Aedes albopictus	0
ANDROTH	artificial	26	7.3	Aedes albopictus	0	0		ANDROTH	artificial	24	7.7	Culex quinquefasciatus	0		ANDROTH	artificial	26	7.8	Aedes albopictus	0
ANDROTH	artificial	28	7.4	Aedes albopictus	1	0		ANDROTH	artificial	27	7.6	Aedes albopictus	0		ANDROTH	artificial	28	7.4	Aedes albopictus	0
ANDROTH	artificial	28	7.4	Culex quinquefasciatus	1	0		ANDROTH	natural	24	7	Aedes albopictus	0		ANDROTH	artificial	28	7.4	Aedes albopictus	0
ANDROTH	artificial	27	7.7	Aedes albopictus	0	0		ANDROTH	artificial	26	7	Aedes albopictus	1		ANDROTH	artificial	29	7.4	Aedes albopictus	0
ANDROTH	artificial	29	7.6	Aedes albopictus	1	0		ANDROTH	artificial	26	7	Armigeres subalbatus	1		ANDROTH	artificial	29	7.5	Aedes albopictus	0
ANDROTH	artificial	29	7.6	Culex quinquefasciatus	1	0		ANDROTH	artificial	26	7	Culex quinquefasciatus	0		ANDROTH	artificial	28	7.4	Aedes albopictus	0
ANDROTH	artificial	27	7.6	Aedes albopictus	0	0		ANDROTH	natural	26	7.4	Armigeres subalbatus	1		ANDROTH	artificial	29	7.5	Aedes albopictus	0
ANDROTH	artificial	27	7.3	Culex quinquefasciatus	1	0		ANDROTH	natural	26	7.4	Aedes albopictus	1		ANDROTH	artificial	28	7.6	Aedes albopictus	0
ANDROTH	artificial	27	7.3	Aedes albopictus	1	0		ANDROTH	natural	26	7.1	Armigeres subalbatus	0		ANDROTH	artificial	27	7.7	Aedes albopictus	0
ANDROTH	artificial	26	7.8	Aedes albopictus	0	0		ANDROTH	artificial	27	7.2	Aedes albopictus	0		ANDROTH	artificial	29	7.5	Aedes albopictus	0
ANDROTH	artificial	26	7.5	Aedes albopictus	0	0		ANDROTH	artificial	26	7.1	Aedes albopictus	0		ANDROTH	artificial	26	7.7	Aedes albopictus	0
ANDROTH	artificial	28	7.9	Culex quinquefasciatus	1	0		ANDROTH	artificial	28	7.2	Aedes albopictus	0		ANDROTH	artificial	28	7.4	Aedes albopictus	0
ANDROTH	artificial	28	7.9	Aedes albopictus	1	0		ANDROTH	natural	27	7.5	Armigeres subalbatus	1		ANDROTH	artificial	28	7.8	Aedes albopictus	0
ANDROTH	artificial	28	7.8	Aedes albopictus	0	0		ANDROTH	natural	27	7.5	Aedes albopictus	1		ANDROTH	artificial	28	7.2	Aedes albopictus	0
ANDROTH	artificial	27	7.9	Aedes albopictus	0	0		ANDROTH	artificial	25	7	Aedes albopictus	0		ANDROTH	artificial	26	7.4	Aedes albopictus	0
ANDROTH	artificial	28	7.7	Aedes albopictus	0	0		ANDROTH	natural	24	7.4	Armigeres subalbatus	0		ANDROTH	artificial	28	7.4	Aedes albopictus	0
ANDROTH	artificial	29	7.1	Aedes albopictus	0	0		ANDROTH	artificial	26	7.5	Aedes albopictus	0		ANDROTH	natural	26	8	Culex quinquefasciatus	1
ANDROTH	artificial	29	7.3	Aedes albopictus	0	0		ANDROTH	artificial	26	7.7	Aedes albopictus	0		ANDROTH	natural	26	8	Aedes albopictus	1
ANDROTH	artificial	26	7.7	Aedes albopictus	0	0		ANDROTH	artificial	27	7.6	Aedes albopictus	0		ANDROTH	artificial	28	7.2	Aedes albopictus	0
ANDROTH	artificial	28	7.5	Aedes albopictus	0	0		ANDROTH	artificial	27	7.5	Aedes albopictus	0		ANDROTH	artificial	27	7.6	Aedes albopictus	0
ANDROTH	artificial	26	7.7	Aedes albopictus	0	0		ANDROTH	artificial	27	7.2	Aedes albopictus	0		ANDROTH	artificial	26	7.2	Aedes albopictus	0
ANDROTH	artificial	27	7.6	Aedes albopictus	0	0		ANDROTH	artificial	27	7.5	Aedes albopictus	0		ANDROTH	artificial	26	7.4	Aedes albopictus	0
ANDROTH	artificial	28	7.4	Aedes albopictus	0	0		ANDROTH	artificial	28	7.5	Aedes albopictus	0		ANDROTH	artificial	28	7.5	Aedes albopictus	0
ANDROTH	natural	25	7.1	Malaya genurostris	1	0		ANDROTH	artificial	28	7.3	Aedes albopictus	0		ANDROTH	artificial	26	8	Aedes albopictus	0
ANDROTH	natural	25	7.1	Aedes albopictus	1	0		ANDROTH	artificial	27	7.5	Aedes albopictus	0		ANDROTH	artificial	27	7.6	Aedes albopictus	0
ANDROTH	artificial	26	7.4	Aedes albopictus	0	0		ANDROTH	artificial	28	7.4	Aedes albopictus	0		ANDROTH	artificial	28	7.8	Aedes albopictus	0
ANDROTH	artificial	26	7.8	Aedes albopictus	0	0		ANDROTH	artificial	27	7.5	Aedes albopictus	0		ANDROTH	artificial	28	7.7	Aedes albopictus	0
ANDROTH	artificial	26	7.6	Aedes albopictus	0	0		ANDROTH	artificial	26	7.4	Aedes albopictus	0		ANDROTH	artificial	27	7.3	Aedes albopictus	0
ANDROTH	artificial	27	7.7	Aedes albopictus	0	0		ANDROTH	artificial	26	7.3	Aedes albopictus	0		ANDROTH	artificial	24	7	Aedes albopictus	0
ANDROTH	artificial	28	7.5	Aedes albopictus	0	0		ANDROTH	artificial	28	7.5	Aedes albopictus	0		ANDROTH	natural	24	7.3	Aedes albopictus	0
ANDROTH	artificial	27	8	Aedes albopictus	0	0		ANDROTH	artificial	26	7.3	Aedes albopictus	0		ANDROTH	artificial	25	7.3	Aedes albopictus	0
ANDROTH	artificial	29	7.7	Aedes albopictus	0	0		ANDROTH	artificial	28	7.1	Aedes albopictus	0		ANDROTH	artificial	26	7.3	Aedes albopictus	0
ANDROTH	artificial	28	7.5	Aedes albopictus	0	0		ANDROTH	artificial	29	7.7	Aedes albopictus	0		ANDROTH	artificial	25	7.1	Aedes albopictus	0
ANDROTH	artificial	28	7.4	Aedes albopictus	0	0		ANDROTH	artificial	28	7.5	Aedes albopictus	0		ANDROTH	artificial	25	7.3	Aedes albopictus	0
ANDROTH	artificial	28	7.6	Aedes albopictus	0	0		ANDROTH	artificial	28	7.4	Armigeres subalbatus	1		ANDROTH	artificial	28	7.2	Aedes albopictus	0
ANDROTH	artificial	29	7.4	Aedes albopictus	0	0		ANDROTH	artificial	28	7.4	Aedes albopictus	1		ANDROTH	artificial	27	7.6	Aedes albopictus	0
ANDROTH	natural	28	7.8	Malaya genurostris	1	0		ANDROTH	artificial	27	7.1	Aedes albopictus	0		ANDROTH	natural	24	7.1	Aedes albopictus	0
ANDROTH	natural	28	7.8	Aedes albopictus	1	0		ANDROTH	artificial	27	7.5	Aedes albopictus	0		ANDROTH	artificial	26	7.4	Aedes albopictus	0
ANDROTH	artificial	29	7.6	Aedes albopictus	0	0		ANDROTH	artificial	29	7.4	Aedes albopictus	0		ANDROTH	artificial	25	7	Aedes albopictus	0
ANDROTH	artificial	29	7.6	Aedes albopictus	0	0		ANDROTH	artificial	28	7.4	Aedes albopictus	0		ANDROTH	artificial	28	7	Aedes albopictus	0
ANDROTH	artificial	28	7.3	Aedes albopictus	0	0		ANDROTH	artificial	27	7.6	Aedes albopictus	0		ANDROTH	artificial	26	7.1	Aedes albopictus	0
ANDROTH	artificial	29	7.4	Aedes albopictus	0	0		ANDROTH	artificial	26	7.3	Aedes albopictus	0		ANDROTH	artificial	26	7.3	Aedes albopictus	0
ANDROTH	artificial	29	7.4	Aedes albopictus	0	0		ANDROTH	natural	27	6.9	Armigeres subalbatus	0		ANDROTH	artificial	24	7	Aedes albopictus	0
ANDROTH	artificial	28	7.8	Aedes albopictus	0	0		ANDROTH	artificial	28	7.4	Aedes albopictus	0		ANDROTH	natural	24	7.1	Aedes albopictus	0
ANDROTH	artificial	29	7.9	Aedes albopictus	0	0		ANDROTH	artificial	28	7.4	Culex quinquefasciatus	0		ANDROTH	artificial	25	7.3	Aedes albopictus	0
ANDROTH	artificial	28	7.5	Aedes albopictus	0	0		ANDROTH	artificial	27	7.7	Aedes albopictus	0		ANDROTH	artificial	24	7.1	Aedes albopictus	0
ANDROTH	artificial	26	7.5	Armigeres subalbatus	1	0		ANDROTH	artificial	29	7.6	Aedes albopictus	0		ANDROTH	artificial	26	7.6	Aedes albopictus	0
ANDROTH	artificial	26	7.5	Aedes albopictus	1	0		ANDROTH	artificial	29	7.6	Culex quinquefasciatus	0		ANDROTH	artificial	26	7.3	Aedes albopictus	0
ANDROTH	artificial	26	7.5	Culex sitiens	0	0		ANDROTH	artificial	27	7.6	Aedes albopictus	0		ANDROTH	artificial	26	6.9	Aedes albopictus	0
ANDROTH	artificial	25	7	Aedes albopictus	0	0		ANDROTH	artificial	27	7.3	Culex quinquefasciatus	0		ANDROTH	artificial	24	7.6	Aedes albopictus	0
ANDROTH	artificial	28	6.9	Aedes albopictus	0	0		ANDROTH	artificial	27	7.3	Aedes albopictus	0		ANDROTH	artificial	24	7.3	Aedes albopictus	0
ANDROTH	artificial	28	7.7	Aedes albopictus	0	0		ANDROTH	artificial	26	7.8	Aedes albopictus	0		ANDROTH	artificial	27	7.5	Aedes albopictus	0
ANDROTH	artificial	26	7.8	Aedes albopictus	0	0		ANDROTH	artificial	26	7.5	Aedes albopictus	0		ANDROTH	artificial	28	7.7	Aedes albopictus	0
ANDROTH	artificial	26	7.5	Aedes albopictus	0	0		ANDROTH	artificial	28	7.9	Culex quinquefasciatus	0		ANDROTH	artificial	27	7.6	Aedes albopictus	0
ANDROTH	artificial	26	7.7	Aedes albopictus	0	0		ANDROTH	artificial	28	7.9	Aedes albopictus	0		ANDROTH	artificial	27	7.4	Aedes albopictus	0
ANDROTH	artificial	28	7.7	Aedes albopictus	0	0		ANDROTH	artificial	28	7.8	Aedes albopictus	0		ANDROTH	artificial	27	7.6	Aedes albopictus	0
ANDROTH	artificial	28	7.5	Aedes albopictus	0	0		ANDROTH	artificial	27	7.9	Aedes albopictus	0		ANDROTH	artificial	29	7.9	Aedes albopictus	0
ANDROTH	artificial	29	7.7	Aedes albopictus	0	0		ANDROTH	artificial	28	7.7	Aedes albopictus	0		ANDROTH	artificial	28	7.5	Aedes albopictus	0
ANDROTH	natural	26	7.6	Armigeres subalbatus	1	0		ANDROTH	artificial	29	7.1	Aedes albopictus	0		ANDROTH	artificial	26	7.8	Aedes albopictus	0
ANDROTH	natural	26	7.6	Aedes albopictus	1	0		ANDROTH	artificial	29	7.3	Aedes albopictus	0		ANDROTH	artificial	29	7.8	Aedes albopictus	0
ANDROTH	artificial	28	7.2	Aedes albopictus	0	0		ANDROTH	artificial	26	7.7	Aedes albopictus	0		ANDROTH	natural	27	8	Aedes albopictus	0
ANDROTH	artificial	26	7.5	Armigeres subalbatus	1	0		ANDROTH	artificial	28	7.5	Aedes albopictus	0		ANDROTH	artificial	26	7.9	Aedes albopictus	0
ANDROTH	artificial	26	7.5	Aedes albopictus	1	0		ANDROTH	artificial	26	7.7	Aedes albopictus	0		ANDROTH	artificial	27	8	Aedes albopictus	0
ANDROTH	artificial	29	7	Aedes albopictus	0	0		ANDROTH	artificial	27	7.6	Aedes albopictus	0		ANDROTH	artificial	26	7.5	Aedes albopictus	0
ANDROTH	artificial	26	7.4	Aedes albopictus	0	0		ANDROTH	artificial	28	7.4	Aedes albopictus	0		ANDROTH	artificial	28	7.7	Aedes albopictus	0
ANDROTH	artificial	26	7.6	Aedes albopictus	0	0		ANDROTH	natural	25	7.1	Malaya genurostris	0		ANDROTH	artificial	29	7.4	Aedes albopictus	1
ANDROTH	artificial	28	7.8	Aedes albopictus	0	0		ANDROTH	natural	25	7.1	Aedes albopictus	0		ANDROTH	artificial	29	7.4	Culex quinquefasciatus	1
ANDROTH	artificial	26	7.6	Aedes albopictus	0	0		ANDROTH	artificial	26	7.4	Aedes albopictus	0		ANDROTH	artificial	28	7.4	Aedes albopictus	0
ANDROTH	artificial	29	7.9	Aedes albopictus	0	0		ANDROTH	artificial	26	7.8	Aedes albopictus	0		ANDROTH	artificial	28	7.6	Aedes albopictus	0
ANDROTH	artificial	28	7.5	Anopheles varuna	1	0		ANDROTH	artificial	26	7.6	Aedes albopictus	0		ANDROTH	artificial	29	7.5	Aedes albopictus	0
ANDROTH	artificial	28	7.5	Aedes albopictus	1	0		ANDROTH	artificial	27	7.7	Aedes albopictus	0		ANDROTH	natural	25	7.9	Aedes albopictus	0
ANDROTH	artificial	28	7.4	Aedes albopictus	0	0		ANDROTH	artificial	28	7.5	Aedes albopictus	0		ANDROTH	artificial	28	7.4	Aedes albopictus	0
ANDROTH	artificial	28	7.8	Aedes albopictus	0	0		ANDROTH	artificial	27	8	Aedes albopictus	0		ANDROTH	artificial	27	7	Aedes albopictus	0
ANDROTH	artificial	26	7.1	Aedes albopictus	0	0		ANDROTH	artificial	29	7.7	Aedes albopictus	0		ANDROTH	artificial	28	7.5	Aedes albopictus	0
ANDROTH	artificial	29	7.8	Aedes albopictus	0	0		ANDROTH	artificial	28	7.5	Aedes albopictus	0		ANDROTH	artificial	28	7.4	Aedes albopictus	0
ANDROTH	natural	26	7.2	Malaya genurostris	1	0		ANDROTH	artificial	28	7.4	Aedes albopictus	0		ANDROTH	artificial	27	7.8	Aedes albopictus	0
ANDROTH	natural	26	7.2	Aedes albopictus	1	0		ANDROTH	artificial	28	7.6	Aedes albopictus	0		ANDROTH	artificial	28	7.2	Aedes albopictus	0
ANDROTH	artificial	26	7.8	Aedes albopictus	0	0		ANDROTH	artificial	29	7.4	Aedes albopictus	0		ANDROTH	artificial	25	7.8	Aedes albopictus	0
ANDROTH	artificial	28	7.4	Aedes albopictus	0	0		ANDROTH	artificial	26	7.5	Culex quinquefasciatus	0		ANDROTH	artificial	28	7.6	Aedes albopictus	0
ANDROTH	artificial	28	7.4	Aedes albopictus	0	0		ANDROTH	natural	28	7.8	Malaya genurostris	0		ANDROTH	artificial	26	7.4	Aedes albopictus	0
ANDROTH	artificial	29	7.4	Aedes albopictus	0	0		ANDROTH	natural	28	7.8	Aedes albopictus	0		ANDROTH	artificial	28	7.4	Aedes albopictus	0
ANDROTH	artificial	29	7.5	Aedes albopictus	0	0		ANDROTH	artificial	29	7.6	Aedes albopictus	0		ANDROTH	artificial	28	7.8	Aedes albopictus	1
ANDROTH	artificial	28	7.4	Aedes albopictus	0	0		ANDROTH	artificial	29	7.6	Aedes albopictus	0		ANDROTH	artificial	28	7.8	Culex quinquefasciatus	1
ANDROTH	artificial	29	7.5	Aedes albopictus	0	0		ANDROTH	artificial	28	7.3	Aedes albopictus	0		ANDROTH	artificial	26	7.4	Aedes albopictus	0
ANDROTH	artificial	28	7.6	Aedes albopictus	0	0		ANDROTH	artificial	29	7.4	Aedes albopictus	0		ANDROTH	artificial	28	7.8	Aedes albopictus	0
ANDROTH	artificial	27	7.7	Aedes albopictus	0	0		ANDROTH	artificial	29	7.4	Aedes albopictus	0		ANDROTH	artificial	28	7.9	Aedes albopictus	0
ANDROTH	artificial	29	7.5	Aedes albopictus	0	0		ANDROTH	artificial	28	7.8	Aedes albopictus	0		ANDROTH	artificial	269	7.2	Aedes albopictus	0
ANDROTH	artificial	26	7.7	Aedes albopictus	0	0		ANDROTH	artificial	29	7.9	Aedes albopictus	0		ANDROTH	artificial	28	7.9	Aedes albopictus	0
ANDROTH	artificial	28	7.4	Aedes albopictus	0	0		ANDROTH	artificial	28	7.5	Aedes albopictus	0		KALPENI	natural	31	7.6	Aedes albopictus	0
ANDROTH	artificial	28	7.8	Aedes albopictus	0	0		ANDROTH	artificial	26	7.5	Armigeres subalbatus	1		KALPENI	artificial	29	7.6	Aedes albopictus	0
ANDROTH	artificial	28	7.2	Aedes albopictus	0	0		ANDROTH	artificial	26	7.5	Aedes albopictus	1		KALPENI	natural	31	7.4	Aedes albopictus	0
ANDROTH	artificial	26	7.4	Malaya genurostris	1	0		ANDROTH	artificial	26	7.5	Culex sitiens	0		KALPENI	artificial	30	7.4	Aedes albopictus	0
ANDROTH	artificial	26	7.4	Aedes albopictus	1	0		ANDROTH	artificial	25	7	Aedes albopictus	0		KALPENI	artificial	30	7.2	Aedes albopictus	0
ANDROTH	artificial	28	7.4	Aedes albopictus	0	0		ANDROTH	artificial	28	6.9	Aedes albopictus	0		KALPENI	artificial	30	7	Aedes albopictus	0
ANDROTH	natural	26	8	Culex quinquefasciatus	1	0		ANDROTH	artificial	28	7.7	Aedes albopictus	0		KALPENI	artificial	30	7.3	Aedes albopictus	0
ANDROTH	natural	26	8	Aedes albopictus	1	0		ANDROTH	artificial	26	7.8	Aedes albopictus	0		KALPENI	artificial	30	7.4	Aedes albopictus	0
ANDROTH	artificial	28	7.2	Aedes albopictus	0	0		ANDROTH	artificial	26	7.5	Aedes albopictus	0		KALPENI	artificial	29	6.6	Aedes albopictus	1
ANDROTH	artificial	27	7.6	Aedes albopictus	0	0		ANDROTH	artificial	26	7.7	Aedes albopictus	0		KALPENI	artificial	29	6.6	Culex quinquefasciatus	1
ANDROTH	artificial	26	7.2	Aedes albopictus	0	0		ANDROTH	natural	25	7.9	Armigeres subalbatus	0		KALPENI	artificial	30	6.8	Aedes albopictus	0
ANDROTH	artificial	26	7.4	Aedes albopictus	0	0		ANDROTH	artificial	28	7.7	Aedes albopictus	0		KALPENI	artificial	30	7.3	Aedes albopictus	0
ANDROTH	artificial	28	7.5	Aedes albopictus	0	0		ANDROTH	artificial	28	7.5	Aedes albopictus	0		KALPENI	artificial	31	6.4	Aedes albopictus	0
ANDROTH	artificial	26	8	Aedes albopictus	0	0		ANDROTH	artificial	29	7.7	Aedes albopictus	0		KALPENI	natural	30	6.7	Aedes albopictus	0
ANDROTH	artificial	27	7.6	Aedes albopictus	0	0		ANDROTH	artificial	28	7.4	Armigeres subalbatus	0		KALPENI	artificial	30	7.6	Aedes albopictus	0
ANDROTH	artificial	28	7.8	Aedes albopictus	0	0		ANDROTH	natural	26	7.6	Armigeres subalbatus	1		KALPENI	artificial	29	6.9	Aedes albopictus	0
ANDROTH	artificial	28	7.7	Aedes albopictus	0	0		ANDROTH	natural	26	7.6	Aedes albopictus	1		KALPENI	artificial	30	7.2	Aedes albopictus	0
ANDROTH	artificial	27	7.3	Aedes albopictus	0	0		ANDROTH	artificial	28	7.2	Aedes albopictus	0		KALPENI	artificial	29	7.5	Aedes albopictus	0
ANDROTH	artificial	24	7	Aedes albopictus	0	0		ANDROTH	artificial	26	7.5	Armigeres subalbatus	1		KALPENI	artificial	30	6.9	Aedes albopictus	0
ANDROTH	natural	24	7.3	Aedes albopictus	1	0		ANDROTH	artificial	26	7.5	Aedes albopictus	1		KALPENI	artificial	30	7.5	Aedes albopictus	0
ANDROTH	natural	24	7.3	Malaya genurostris	1	0		ANDROTH	artificial	29	7	Aedes albopictus	0		KALPENI	artificial	31	6.8	Aedes albopictus	0
ANDROTH	artificial	25	7.3	Aedes albopictus	0	0		ANDROTH	artificial	26	7.4	Aedes albopictus	0		KALPENI	natural	29	6.9	Aedes albopictus	0
ANDROTH	artificial	26	7.3	Aedes albopictus	0	0		ANDROTH	artificial	26	7.6	Aedes albopictus	0		KALPENI	artificial	30	6.6	Aedes albopictus	0
ANDROTH	artificial	25	7.1	Aedes albopictus	0	0		ANDROTH	artificial	28	7.8	Aedes albopictus	0		KALPENI	natural	30	7.3	Aedes albopictus	0
ANDROTH	artificial	25	7.3	Aedes albopictus	0	0		ANDROTH	artificial	26	7.6	Aedes albopictus	0		KALPENI	natural	30	7.1	Aedes albopictus	0
ANDROTH	artificial	28	7.2	Aedes albopictus	0	0		ANDROTH	artificial	29	7.9	Aedes albopictus	0		KALPENI	artificial	29	6.7	Aedes albopictus	0
ANDROTH	artificial	27	7.6	Aedes albopictus	0	0		ANDROTH	artificial	28	7.5	Anopheles varuna	0		KALPENI	artificial	30	7.2	Aedes albopictus	0
ANDROTH	natural	24	7.1	Aedes albopictus	0	0		ANDROTH	artificial	28	7.5	Aedes albopictus	0		KALPENI	artificial	30	7.1	Aedes albopictus	0
ANDROTH	artificial	26	7.4	Aedes albopictus	0	0		ANDROTH	artificial	28	7.4	Aedes albopictus	0		KALPENI	artificial	30	7.5	Aedes albopictus	0
ANDROTH	artificial	25	7	Aedes albopictus	0	0		ANDROTH	artificial	28	7.8	Aedes albopictus	0		KALPENI	artificial	30	7.3	Aedes albopictus	0
ANDROTH	artificial	28	7	Aedes albopictus	0	0		ANDROTH	artificial	26	7.1	Aedes albopictus	0		KALPENI	artificial	31	7.5	Aedes albopictus	0
ANDROTH	artificial	26	7.1	Aedes albopictus	0	0		ANDROTH	artificial	29	7.8	Aedes albopictus	0		KALPENI	natural	29	7.4	Aedes albopictus	0
ANDROTH	artificial	26	7.3	Aedes albopictus	0	0		ANDROTH	natural	26	7.2	Malaya genurostris	0		KALPENI	artificial	30	6.7	Aedes albopictus	0
ANDROTH	artificial	24	7	Aedes albopictus	0	0		ANDROTH	natural	26	7.2	Aedes albopictus	0		KALPENI	artificial	29	7.2	Aedes albopictus	0
ANDROTH	natural	24	7.1	Aedes albopictus	0	0		ANDROTH	artificial	26	7.8	Aedes albopictus	0		KALPENI	artificial	30	7.6	Aedes albopictus	0
ANDROTH	artificial	25	7.3	Aedes albopictus	0	0		ANDROTH	artificial	28	7.4	Aedes albopictus	0		KALPENI	artificial	30	7.6	Aedes albopictus	0
ANDROTH	artificial	24	7.1	Aedes albopictus	0	0		ANDROTH	artificial	28	7.4	Aedes albopictus	0		KALPENI	artificial	31	7.5	Aedes albopictus	0
ANDROTH	artificial	26	7.6	Aedes albopictus	1	0		ANDROTH	artificial	29	7.4	Aedes albopictus	0		KALPENI	artificial	30	7.6	Aedes albopictus	0
ANDROTH	artificial	26	7.6	Culex sitiens	1	0		ANDROTH	artificial	29	7.5	Aedes albopictus	0		KALPENI	artificial	29	7.6	Aedes albopictus	0
ANDROTH	artificial	26	7.6	Armigeres subalbatus	1	0		ANDROTH	artificial	28	7.8	Anopheles varuna	0		KALPENI	natural	30	7	Aedes albopictus	0
ANDROTH	artificial	26	7.3	Aedes albopictus	0	0		ANDROTH	artificial	28	7.4	Aedes albopictus	0		KALPENI	natural	29	7.2	Aedes albopictus	0
ANDROTH	artificial	26	6.9	Aedes albopictus	0	0		ANDROTH	artificial	29	7.5	Aedes albopictus	0		KALPENI	artificial	30	7.2	Aedes albopictus	0
ANDROTH	artificial	24	7.6	Aedes albopictus	0	0		ANDROTH	artificial	28	7.6	Aedes albopictus	0		KALPENI	artificial	30	6.9	Aedes albopictus	0
ANDROTH	artificial	24	7.3	Aedes albopictus	0	0		ANDROTH	artificial	27	7.7	Aedes albopictus	0		KALPENI	natural	30	6.8	Aedes albopictus	0
ANDROTH	artificial	27	7.5	Aedes albopictus	0	0		ANDROTH	artificial	29	7.5	Aedes albopictus	0		KALPENI	artificial	29	7	Aedes albopictus	0
ANDROTH	artificial	28	7.7	Aedes albopictus	0	0		ANDROTH	artificial	26	7.7	Aedes albopictus	0		KALPENI	artificial	30	8.8	Aedes albopictus	0
ANDROTH	artificial	27	7.6	Aedes albopictus	0	0		ANDROTH	artificial	28	7.4	Aedes albopictus	0		KALPENI	artificial	29	7.1	Aedes albopictus	0
ANDROTH	artificial	27	7.4	Aedes albopictus	0	0		ANDROTH	artificial	28	7.8	Aedes albopictus	0		KALPENI	artificial	30	6.8	Aedes albopictus	0
ANDROTH	artificial	27	7.6	Aedes albopictus	0	0		ANDROTH	artificial	28	7.2	Aedes albopictus	0		KALPENI	natural	31	7.9	Aedes albopictus	0
ANDROTH	artificial	29	7.9	Aedes albopictus	0	0		ANDROTH	artificial	26	7.4	Malaya genurostris	0		KALPENI	artificial	30	7.4	Aedes albopictus	0
ANDROTH	artificial	28	7.5	Aedes albopictus	0	0		ANDROTH	artificial	26	7.4	Aedes albopictus	0		KALPENI	artificial	30	7.4	Aedes albopictus	0
ANDROTH	artificial	26	7.8	Aedes albopictus	0	0		ANDROTH	artificial	29	7.6	Armigeres subalbatus	0		KALPENI	natural	29	7.1	Aedes albopictus	0
ANDROTH	artificial	29	7.8	Aedes albopictus	0	0		ANDROTH	artificial	29	7.6	Culex sitiens	0		KALPENI	artificial	30	6.8	Aedes albopictus	0
ANDROTH	natural	27	8	Malaya genurostris	1	0		ANDROTH	artificial	29	7.6	Anopheles stephensi	0		KALPENI	artificial	31	7.4	Aedes albopictus	0
ANDROTH	natural	27	8	Aedes albopictus	1	0		ANDROTH	artificial	29	7.6	Culex quinquefasciatus	0		KALPENI	artificial	30	7.3	Aedes albopictus	0
ANDROTH	artificial	26	7.9	Aedes albopictus	1	0		ANDROTH	artificial	28	7.4	Aedes albopictus	0		KALPENI	natural	29	6.6	Aedes albopictus	0
ANDROTH	artificial	26	7.9	Armigeres subalbatus	1	0		ANDROTH	natural	26	8	Culex quinquefasciatus	0		KALPENI	artificial	30	7	Aedes albopictus	0
ANDROTH	artificial	27	8	Aedes albopictus	0	0		ANDROTH	natural	26	8	Aedes albopictus	0		KALPENI	artificial	30	7.6	Aedes albopictus	0
ANDROTH	artificial	26	7.5	Aedes albopictus	0	0		ANDROTH	artificial	28	7.2	Aedes albopictus	0		KALPENI	artificial	29	7	Aedes albopictus	1
ANDROTH	artificial	28	7.7	Aedes albopictus	0	0		ANDROTH	artificial	27	7.6	Aedes albopictus	0		KALPENI	artificial	29	7	Culex quinquefasciatus	1
ANDROTH	artificial	29	7.4	Aedes albopictus	1	0		ANDROTH	artificial	26	7.2	Aedes albopictus	0		KALPENI	artificial	30	7.3	Aedes albopictus	0
ANDROTH	artificial	29	7.4	Culex quinquefasciatus	1	0		ANDROTH	artificial	26	7.4	Aedes albopictus	0		KALPENI	artificial	30	7.2	Aedes albopictus	0
ANDROTH	artificial	28	7.4	Aedes albopictus	0	0		ANDROTH	artificial	28	7.5	Aedes albopictus	0		KALPENI	artificial	30	6.9	Aedes albopictus	0
ANDROTH	artificial	28	7.6	Aedes albopictus	0	0		ANDROTH	artificial	26	8	Aedes albopictus	0		KALPENI	artificial	30	7.5	Aedes albopictus	0
ANDROTH	artificial	29	7.5	Aedes albopictus	0	0		ANDROTH	artificial	27	7.6	Aedes albopictus	0		KALPENI	artificial	29	7.5	Aedes albopictus	0
ANDROTH	natural	25	7.9	Aedes albopictus	0	0		ANDROTH	artificial	28	7.8	Aedes albopictus	0		KALPENI	artificial	30	7.9	Aedes albopictus	0
ANDROTH	artificial	28	7.4	Aedes albopictus	0	0		ANDROTH	artificial	28	7.7	Aedes albopictus	0		KALPENI	artificial	31	7.2	Aedes albopictus	0
ANDROTH	artificial	27	7	Aedes albopictus	0	0		ANDROTH	artificial	27	7.3	Aedes albopictus	0		KALPENI	artificial	30	7.2	Aedes albopictus	0
ANDROTH	artificial	28	7.5	Aedes albopictus	0	0		ANDROTH	artificial	24	7	Aedes albopictus	0		KALPENI	artificial	29	7.8	Aedes albopictus	0
ANDROTH	artificial	28	7.4	Aedes albopictus	0	0		ANDROTH	natural	24	7.3	Aedes albopictus	0		KADAMATH	artificial	26	7.5	Aedes albopictus	0
ANDROTH	artificial	27	7.8	Aedes albopictus	0	0		ANDROTH	natural	24	7.3	Malaya genurostris	0		KADAMATH	artificial	27	7.6	Aedes albopictus	0
ANDROTH	artificial	28	7.2	Aedes albopictus	0	0		ANDROTH	artificial	25	7.2	Culex quinquefasciatus	0		KADAMATH	artificial	26	7.3	Aedes albopictus	0
ANDROTH	artificial	25	7.8	Aedes albopictus	0	0		ANDROTH	artificial	25	7.3	Aedes albopictus	0		KADAMATH	artificial	26	7.8	Aedes albopictus	0
ANDROTH	artificial	28	7.6	Aedes albopictus	0	0		ANDROTH	artificial	26	7.3	Aedes albopictus	0		KADAMATH	artificial	25	7.1	Aedes albopictus	0
ANDROTH	artificial	26	7.4	Aedes albopictus	0	0		ANDROTH	artificial	25	7.1	Aedes albopictus	0		KADAMATH	artificial	26	7.8	Aedes albopictus	0
ANDROTH	artificial	28	7.4	Aedes albopictus	0	0		ANDROTH	artificial	25	7.3	Aedes albopictus	0		KADAMATH	artificial	28	7.2	Aedes albopictus	0
ANDROTH	artificial	28	7.8	Aedes albopictus	1	0		ANDROTH	artificial	28	7.2	Aedes albopictus	0		KADAMATH	natural	27	8.1	Aedes albopictus	0
ANDROTH	artificial	28	7.8	Armigeres subalbatus	1	0		ANDROTH	artificial	27	7.6	Aedes albopictus	0		KADAMATH	artificial	26	7.5	Aedes albopictus	0
ANDROTH	artificial	28	7.8	Culex quinquefasciatus	1	0		ANDROTH	natural	24	7.1	Aedes albopictus	0		KADAMATH	artificial	27	7.8	Aedes albopictus	0
ANDROTH	artificial	26	7.4	Aedes albopictus	0	0		ANDROTH	artificial	26	7.4	Aedes albopictus	0		KADAMATH	natural	26	7.2	Aedes albopictus	0
ANDROTH	artificial	28	7.8	Aedes albopictus	0	0		ANDROTH	artificial	25	7	Aedes albopictus	0		KADAMATH	artificial	28	7.4	Culex quinquefasciatus	1
ANDROTH	artificial	28	7.9	Aedes albopictus	0	0		ANDROTH	artificial	28	7	Aedes albopictus	0		KADAMATH	artificial	28	7.4	Aedes albopictus	1
ANDROTH	artificial	269	7.2	Aedes albopictus	0	0		ANDROTH	artificial	26	7.1	Aedes albopictus	0		KADAMATH	artificial	26	7	Aedes albopictus	0
ANDROTH	artificial	28	7.9	Aedes albopictus	0	0		ANDROTH	artificial	26	7.3	Aedes albopictus	0		KADAMATH	artificial	26	7.4	Aedes albopictus	0
KALPENI	natural	31	7.6	Aedes albopictus	0	0		ANDROTH	artificial	24	7	Aedes albopictus	0		KADAMATH	artificial	26	7.4	Aedes albopictus	0
KALPENI	artificial	29	7.6	Aedes albopictus	0	0		ANDROTH	natural	24	7.1	Aedes albopictus	0		KADAMATH	artificial	27	7.5	Aedes albopictus	0
KALPENI	natural	31	7.4	Armigeres subalbatus	1	0		ANDROTH	artificial	25	7.3	Aedes albopictus	0		KADAMATH	artificial	27	7.4	Aedes albopictus	0
KALPENI	natural	31	7.4	Aedes albopictus	1	0		ANDROTH	artificial	24	7.1	Aedes albopictus	0		KADAMATH	artificial	27	7.7	Aedes albopictus	0
KALPENI	artificial	30	7.4	Aedes albopictus	0	0		ANDROTH	artificial	26	7.3	Armigeres subalbatus	0		KADAMATH	artificial	26	7.6	Aedes albopictus	0
KALPENI	artificial	30	7.2	Aedes albopictus	1	0		ANDROTH	artificial	26	7.6	Aedes albopictus	1		KADAMATH	artificial	28	7.3	Aedes albopictus	0
KALPENI	artificial	30	7.2	Anopheles varuna	1	0		ANDROTH	artificial	26	7.6	Culex sitiens	0		KADAMATH	artificial	27	7.8	Aedes albopictus	0
KALPENI	artificial	30	7.2	Anopheles stephensi	1	0		ANDROTH	artificial	26	7.6	Armigeres subalbatus	1		KADAMATH	artificial	28	7.8	Aedes albopictus	0
KALPENI	artificial	30	7.2	Culex sitiens	1	0		ANDROTH	artificial	25	7.1	Armigeres subalbatus	0		KADAMATH	artificial	27	7.1	Aedes albopictus	0
KALPENI	artificial	30	7	Aedes albopictus	0	0		ANDROTH	artificial	26	7.3	Aedes albopictus	0		KADAMATH	artificial	28	7.3	Aedes albopictus	1
KALPENI	artificial	30	7.3	Aedes albopictus	0	0		ANDROTH	artificial	26	6.9	Aedes albopictus	0		KADAMATH	artificial	28	7.3	Culex quinquefasciatus	1
KALPENI	artificial	30	7.4	Aedes albopictus	0	0		ANDROTH	artificial	24	7.6	Aedes albopictus	0		KADAMATH	natural	27	8	Aedes albopictus	0
KALPENI	artificial	29	6.6	Armigeres subalbatus	1	0		ANDROTH	artificial	24	7.3	Aedes albopictus	0		KADAMATH	artificial	27	8.1	Aedes albopictus	0
KALPENI	artificial	29	6.6	Aedes albopictus	1	0		ANDROTH	artificial	27	7.5	Aedes albopictus	0		KADAMATH	artificial	26	7.9	Aedes albopictus	0
KALPENI	artificial	29	6.6	Culex quinquefasciatus	1	0		ANDROTH	artificial	28	7.7	Aedes albopictus	0		KADAMATH	artificial	27	6.9	Aedes albopictus	0
KALPENI	artificial	30	6.8	Aedes albopictus	0	0		ANDROTH	artificial	27	7.6	Aedes albopictus	0		KADAMATH	artificial	27	7.5	Aedes albopictus	0
KALPENI	artificial	30	7.3	Aedes albopictus	0	0		ANDROTH	artificial	28	7.2	Armigeres subalbatus	0		KADAMATH	artificial	28	7.9	Aedes albopictus	0
KALPENI	artificial	31	6.4	Aedes albopictus	0	0		ANDROTH	artificial	27	7.4	Aedes albopictus	0		KADAMATH	artificial	27	7.5	Aedes albopictus	0
KALPENI	natural	30	6.7	Aedes albopictus	0	0		ANDROTH	artificial	27	7.6	Aedes albopictus	0		KADAMATH	artificial	28	7.4	Aedes albopictus	0
KALPENI	artificial	30	7.6	Aedes albopictus	0	0		ANDROTH	artificial	29	7.9	Aedes albopictus	0		KADAMATH	artificial	27	7.4	Culex quinquefasciatus	1
KALPENI	artificial	29	6.9	Aedes albopictus	0	0		ANDROTH	artificial	28	7.5	Aedes albopictus	0		KADAMATH	artificial	27	7.4	Aedes albopictus	1
KALPENI	artificial	30	7.2	Aedes albopictus	0	0		ANDROTH	artificial	26	7.8	Aedes albopictus	0		KADAMATH	artificial	26	7.8	Aedes albopictus	0
KALPENI	artificial	29	7.5	Aedes albopictus	1	0		ANDROTH	artificial	29	7.8	Aedes albopictus	0		KADAMATH	artificial	28	6.9	Aedes albopictus	0
KALPENI	artificial	29	7.5	Armigeres subalbatus	1	0		ANDROTH	natural	27	8	Malaya genurostris	0		KADAMATH	artificial	26	7.5	Aedes albopictus	0
KALPENI	artificial	30	6.9	Aedes albopictus	0	0		ANDROTH	natural	27	8	Aedes albopictus	0		KADAMATH	artificial	26	7.1	Aedes albopictus	0
KALPENI	artificial	30	7.5	Culex minutissimus	1	0		ANDROTH	artificial	26	7.9	Aedes albopictus	1		KADAMATH	artificial	27	7.4	Aedes albopictus	0
KALPENI	artificial	30	7.5	Aedes albopictus	1	0		ANDROTH	artificial	26	7.9	Armigeres subalbatus	1		KADAMATH	artificial	27	7.4	Aedes albopictus	0
KALPENI	artificial	31	6.8	Aedes albopictus	0	0		ANDROTH	artificial	27	8	Aedes albopictus	0		KADAMATH	artificial	26	8.1	Aedes albopictus	0
KALPENI	natural	29	6.9	Aedes albopictus	0	0		ANDROTH	artificial	28	7.4	Culex sitiens	0		KADAMATH	artificial	27	7.7	Aedes albopictus	0
KALPENI	natural	30	6.6	Armigeres subalbatus	0	0		ANDROTH	artificial	26	7.5	Aedes albopictus	0		KADAMATH	artificial	28	7	Aedes albopictus	0
KALPENI	artificial	30	6.6	Aedes albopictus	0	0		ANDROTH	artificial	28	7.7	Aedes albopictus	0		KADAMATH	artificial	27	7.4	Aedes albopictus	0
KALPENI	natural	30	7.3	Aedes albopictus	0	0		ANDROTH	artificial	29	7.4	Aedes albopictus	0		KADAMATH	artificial	26	7.4	Aedes albopictus	0
KALPENI	natural	30	7.1	Aedes albopictus	0	0		ANDROTH	artificial	29	7.4	Culex quinquefasciatus	0		KADAMATH	artificial	27	7.8	Aedes albopictus	0
KALPENI	artificial	29	6.7	Aedes albopictus	0	0		ANDROTH	artificial	28	7.4	Aedes albopictus	0		KADAMATH	artificial	27	7.2	Aedes albopictus	0
KALPENI	artificial	30	7.2	Aedes albopictus	0	0		ANDROTH	artificial	29	7.8	Armigeres subalbatus	0		KADAMATH	artificial	26	7.2	Aedes albopictus	0
KALPENI	artificial	30	7.1	Aedes albopictus	0	0		ANDROTH	artificial	28	7.6	Aedes albopictus	0		KADAMATH	artificial	26	7.4	Aedes albopictus	0
KALPENI	artificial	30	7.5	Aedes albopictus	0	0		ANDROTH	artificial	29	7.5	Aedes albopictus	0		KADAMATH	artificial	27	7.5	Aedes albopictus	0
KALPENI	artificial	30	7.3	Aedes albopictus	0	0		ANDROTH	natural	25	7.9	Aedes albopictus	0		KADAMATH	artificial	27	6.8	Aedes albopictus	0
KALPENI	artificial	31	7.5	Aedes albopictus	0	0		ANDROTH	artificial	28	7.4	Aedes albopictus	0		KADAMATH	natural	26	7.7	Aedes albopictus	0
KALPENI	natural	29	7.4	Aedes albopictus	0	0		ANDROTH	artificial	27	7.8	Armigeres subalbatus	0		KADAMATH	artificial	27	7.4	Aedes albopictus	0
KALPENI	artificial	30	6.7	Aedes albopictus	0	0		ANDROTH	artificial	27	7	Aedes albopictus	0		KADAMATH	artificial	27	7.1	Aedes albopictus	0
KALPENI	artificial	29	7.2	Aedes albopictus	0	0		ANDROTH	artificial	28	7.5	Aedes albopictus	0		KADAMATH	artificial	27	7.2	Aedes albopictus	0
KALPENI	artificial	30	7.6	Aedes albopictus	0	0		ANDROTH	artificial	28	7.4	Aedes albopictus	0		KADAMATH	artificial	26	7	Aedes albopictus	0
KALPENI	artificial	30	7.6	Aedes albopictus	0	0		ANDROTH	artificial	27	7.8	Aedes albopictus	0		KADAMATH	artificial	27	7.4	Aedes albopictus	0
KALPENI	artificial	31	7.5	Aedes albopictus	0	0		ANDROTH	artificial	28	7.2	Aedes albopictus	0		KADAMATH	artificial	27	7.6	Aedes albopictus	0
KALPENI	artificial	30	7.6	Aedes albopictus	0	0		ANDROTH	artificial	25	7.8	Aedes albopictus	0		KADAMATH	artificial	26	7.5	Aedes albopictus	0
KALPENI	artificial	29	7.6	Aedes albopictus	0	0		ANDROTH	artificial	28	7.6	Aedes albopictus	0		KADAMATH	artificial	27	7.8	Aedes albopictus	0
KALPENI	natural	30	7	Aedes albopictus	0	0		ANDROTH	artificial	26	7.4	Aedes albopictus	0		KADAMATH	artificial	25	7	Aedes albopictus	0
KALPENI	natural	29	7.2	Aedes albopictus	0	0		ANDROTH	artificial	28	7.4	Aedes albopictus	0		KADAMATH	artificial	26	7.7	Aedes albopictus	0
KALPENI	artificial	30	7.2	Aedes albopictus	0	0		ANDROTH	artificial	28	7.8	Aedes albopictus	1		KADAMATH	artificial	27	7.2	Aedes albopictus	0
KALPENI	artificial	30	6.9	Aedes albopictus	0	0		ANDROTH	artificial	28	7.8	Armigeres subalbatus	1		KADAMATH	artificial	27	7.5	Aedes albopictus	0
KALPENI	natural	30	6.8	Armigeres subalbatus	1	0		ANDROTH	artificial	28	7.8	Culex quinquefasciatus	0		KADAMATH	artificial	27	7.5	Aedes albopictus	0
KALPENI	natural	30	6.8	Aedes albopictus	1	0		ANDROTH	artificial	26	7.4	Aedes albopictus	0		KADAMATH	artificial	27	7	Aedes albopictus	0
KALPENI	artificial	29	7	Aedes albopictus	0	0		ANDROTH	artificial	28	7.8	Aedes albopictus	0		KADAMATH	artificial	28	7.4	Aedes albopictus	0
KALPENI	artificial	30	8.8	Aedes albopictus	0	0		ANDROTH	artificial	28	7.9	Aedes albopictus	0		KADAMATH	artificial	27	7.2	Aedes albopictus	0
KALPENI	artificial	29	7.1	Aedes albopictus	0	0		ANDROTH	artificial	269	7.2	Aedes albopictus	0		KADAMATH	artificial	27	7.5	Aedes albopictus	0
KALPENI	artificial	30	6.8	Aedes albopictus	1	0		ANDROTH	artificial	26	7.4	Armigeres subalbatus	0		KADAMATH	artificial	26	7.3	Aedes albopictus	0
KALPENI	artificial	30	6.8	Armigeres subalbatus	1	0		ANDROTH	natural	28	7.9	Aedes albopictus	0		KADAMATH	artificial	27	7.5	Aedes albopictus	0
KALPENI	natural	31	7.9	Aedes albopictus	0	0		KALPENI	artificial	30	7.5	Culex sitiens	0		KADAMATH	artificial	26	7.3	Aedes albopictus	0
KALPENI	artificial	30	7.4	Aedes albopictus	0	0		KALPENI	natural	31	7.6	Aedes albopictus	0		KADAMATH	artificial	27	7.2	Aedes albopictus	0
KALPENI	artificial	30	7.4	Aedes albopictus	0	0		KALPENI	natural	32	7.2	Culex sitiens	0		KADAMATH	artificial	27	7.5	Aedes albopictus	0
KALPENI	natural	29	7.1	Aedes albopictus	0	0		KALPENI	artificial	30	7.9	Culex sitiens	0		KADAMATH	artificial	27	7.8	Aedes albopictus	0
KALPENI	artificial	30	6.8	Aedes albopictus	0	0		KALPENI	artificial	29	7.6	Aedes albopictus	0		KADAMATH	artificial	29	7.3	Aedes albopictus	0
KALPENI	artificial	31	7.4	Aedes albopictus	1	0		KALPENI	natural	31	7.4	Armigeres subalbatus	1		BITRA	artificial	31	7.8	Aedes albopictus	0
KALPENI	artificial	31	7.4	Armigeres subalbatus	1	0		KALPENI	natural	31	7.4	Aedes albopictus	1		BITRA	artificial	31	7	Aedes albopictus	0
KALPENI	artificial	30	7.3	Aedes albopictus	0	0		KALPENI	artificial	30	7.4	Aedes albopictus	0		BITRA	artificial	30	7.1	Aedes albopictus	0
KALPENI	natural	29	6.6	Armigeres subalbatus	1	0		KALPENI	artificial	30	7.2	Aedes albopictus	0		BITRA	artificial	29	7	Aedes albopictus	0
KALPENI	natural	29	6.6	Aedes albopictus	1	0		KALPENI	artificial	30	7.2	Anopheles varuna	0		BITRA	artificial	31	7.3	Aedes albopictus	0
KALPENI	artificial	30	7	Aedes albopictus	0	0		KALPENI	artificial	30	7.2	Anopheles stephensi	0		BITRA	artificial	31	7.1	Aedes albopictus	0
KALPENI	artificial	30	7.6	Aedes albopictus	1	0		KALPENI	artificial	30	7.2	Culex sitiens	0		MINICOY	artificial	29	7.6	Aedes albopictus	0
KALPENI	artificial	30	7.6	Armigeres subalbatus	1	0		KALPENI	artificial	29	6.5	Culex sitiens	0		MINICOY	artificial	27	7.4	Aedes albopictus	0
KALPENI	artificial	29	7	Aedes albopictus	1	0		KALPENI	artificial	30	7	Aedes albopictus	0		MINICOY	artificial	29	7.2	Culex quinquefasciatus	0
KALPENI	artificial	29	7	Culex quinquefasciatus	1	0		KALPENI	artificial	30	7.3	Aedes albopictus	0		MINICOY	artificial	29	7.1	Aedes albopictus	0
KALPENI	artificial	30	7.3	Aedes albopictus	0	0		KALPENI	artificial	30	7.4	Aedes albopictus	0		MINICOY	artificial	28	7	Aedes albopictus	0
KALPENI	artificial	30	7.2	Aedes albopictus	0	0		KALPENI	artificial	29	6.6	Armigeres subalbatus	1		MINICOY	artificial	27	7.2	Aedes albopictus	0
KALPENI	artificial	30	6.9	Armigeres subalbatus	1	0		KALPENI	artificial	29	6.6	Aedes albopictus	1		MINICOY	artificial	29	7.2	Aedes albopictus	0
KALPENI	artificial	30	6.9	Aedes albopictus	1	0		KALPENI	artificial	29	6.6	Culex quinquefasciatus	0		MINICOY	artificial	30	6.9	Aedes albopictus	0
KALPENI	artificial	30	7.5	Aedes albopictus	0	0		KALPENI	artificial	30	6.8	Aedes albopictus	0		MINICOY	artificial	29	7	Aedes albopictus	0
KALPENI	artificial	29	7.5	Aedes albopictus	0	0		KALPENI	artificial	30	7.3	Aedes albopictus	0		MINICOY	artificial	31	7.1	Aedes albopictus	0
KALPENI	artificial	30	7.9	Aedes albopictus	0	0		KALPENI	artificial	31	6.4	Aedes albopictus	0		MINICOY	artificial	31	7	Aedes albopictus	0
KALPENI	artificial	31	7.2	Aedes albopictus	0	0		KALPENI	natural	30	6.7	Aedes albopictus	0		MINICOY	artificial	29	7.2	Aedes albopictus	0
KALPENI	artificial	30	7.2	Aedes albopictus	0	0		KALPENI	artificial	30	7.6	Aedes albopictus	0		MINICOY	artificial	29	7.1	Aedes albopictus	0
KALPENI	artificial	29	7.8	Aedes albopictus	0	0		KALPENI	artificial	29	6.9	Aedes albopictus	0		MINICOY	artificial	29	7.2	Aedes albopictus	0
KADAMATH	artificial	26	7.5	Aedes albopictus	1	0		KALPENI	artificial	30	7.2	Aedes albopictus	0		MINICOY	artificial	27	7.5	Culex quinquefasciatus	1
KADAMATH	artificial	26	7.5	Armigeres subalbatus	1	0		KALPENI	artificial	29	7.5	Aedes albopictus	1		MINICOY	artificial	27	7.5	Aedes albopictus	1
KADAMATH	artificial	27	7.6	Aedes albopictus	0	0		KALPENI	artificial	29	7.5	Armigeres subalbatus	1		MINICOY	artificial	27	7.3	Aedes albopictus	0
KADAMATH	artificial	26	7.3	Aedes albopictus	0	0		KALPENI	artificial	30	6.9	Aedes albopictus	0		MINICOY	artificial	29	7.3	Aedes albopictus	0
KADAMATH	artificial	26	7.8	Aedes albopictus	0	0		KALPENI	artificial	30	7.5	Culex minutissimus	0		MINICOY	artificial	29	7.3	Aedes albopictus	0
KADAMATH	artificial	25	7.1	Aedes albopictus	0	0		KALPENI	artificial	30	7.5	Aedes albopictus	0		MINICOY	artificial	29	7.5	Aedes albopictus	0
KADAMATH	artificial	26	7.8	Aedes albopictus	1	0		KALPENI	artificial	31	6.8	Aedes albopictus	0
KADAMATH	artificial	26	7.8	Armigeres subalbatus	1	0		KALPENI	natural	29	6.9	Aedes albopictus	0
KADAMATH	artificial	28	7.2	Aedes albopictus	0	0		KALPENI	natural	30	6.6	Armigeres subalbatus	0
KADAMATH	natural	27	8.1	Aedes albopictus	0	0		KALPENI	artificial	30	6.6	Aedes albopictus	0
KADAMATH	artificial	26	7.5	Aedes albopictus	0	0		KALPENI	natural	30	7.3	Aedes albopictus	0
KADAMATH	artificial	27	7.8	Aedes albopictus	0	0		KALPENI	natural	30	7.1	Aedes albopictus	0
KADAMATH	natural	26	7.2	Aedes albopictus	0	0		KALPENI	artificial	29	6.7	Aedes albopictus	0
KADAMATH	artificial	28	7.4	Culex quinquefasciatus	1	0		KALPENI	artificial	30	7.2	Aedes albopictus	0
KADAMATH	artificial	28	7.4	Aedes albopictus	1	0		KALPENI	artificial	30	7.1	Aedes albopictus	0
KADAMATH	artificial	26	7	Aedes albopictus	0	0		KALPENI	artificial	30	7.5	Aedes albopictus	0
KADAMATH	artificial	26	7.4	Aedes albopictus	0	0		KALPENI	artificial	30	7.3	Aedes albopictus	0
KADAMATH	artificial	26	7.4	Aedes albopictus	0	0		KALPENI	artificial	31	7.5	Aedes albopictus	0
KADAMATH	artificial	27	7.5	Aedes albopictus	0	0		KALPENI	natural	29	7.4	Aedes albopictus	0
KADAMATH	artificial	27	7.4	Aedes albopictus	0	0		KALPENI	artificial	30	6.7	Aedes albopictus	0
KADAMATH	artificial	27	7.7	Aedes albopictus	0	0		KALPENI	artificial	29	7.2	Aedes albopictus	0
KADAMATH	artificial	26	7.6	Aedes albopictus	0	0		KALPENI	artificial	30	7.6	Aedes albopictus	0
KADAMATH	artificial	28	7.3	Aedes albopictus	0	0		KALPENI	artificial	30	7.6	Aedes albopictus	0
KADAMATH	artificial	27	7.8	Aedes albopictus	0	0		KALPENI	artificial	31	7.5	Aedes albopictus	0
KADAMATH	artificial	28	7.8	Aedes albopictus	0	0		KALPENI	artificial	30	7.6	Aedes albopictus	0
KADAMATH	artificial	27	7.1	Aedes albopictus	0	0		KALPENI	artificial	29	7.6	Aedes albopictus	0
KADAMATH	artificial	28	7.3	Aedes albopictus	1	0		KALPENI	natural	30	7	Aedes albopictus	0
KADAMATH	artificial	28	7.3	Culex quinquefasciatus	1	0		KALPENI	natural	29	7.2	Aedes albopictus	0
KADAMATH	natural	27	8	Aedes albopictus	0	0		KALPENI	natural	30	6.1	Armigeres subalbatus	0
KADAMATH	artificial	27	8.1	Aedes albopictus	0	0		KALPENI	artificial	30	7.2	Aedes albopictus	0
KADAMATH	artificial	26	7.9	Aedes albopictus	0	0		KALPENI	artificial	30	6.9	Aedes albopictus	0
KADAMATH	artificial	27	6.9	Aedes albopictus	0	0		KALPENI	natural	30	6.8	Armigeres subalbatus	1
KADAMATH	artificial	27	7.5	Aedes albopictus	0	0		KALPENI	natural	30	6.8	Aedes albopictus	1
KADAMATH	artificial	28	7.9	Aedes albopictus	0	0		KALPENI	artificial	29	7	Aedes albopictus	0
KADAMATH	artificial	27	7.5	Aedes albopictus	1	0		KALPENI	artificial	30	8.8	Aedes albopictus	0
KADAMATH	artificial	27	7.5	Armigeres subalbatus	1	0		KALPENI	artificial	29	7.1	Aedes albopictus	0
KADAMATH	artificial	28	7.4	Aedes albopictus	0	0		KALPENI	artificial	30	6.8	Aedes albopictus	1
KADAMATH	artificial	27	7.4	Culex quinquefasciatus	1	0		KALPENI	artificial	30	6.8	Armigeres subalbatus	1
KADAMATH	artificial	27	7.4	Aedes albopictus	1	0		KALPENI	natural	31	7.9	Aedes albopictus	0
KADAMATH	artificial	26	7.8	Aedes albopictus	0	0		KALPENI	artificial	30	7.4	Aedes albopictus	0
KADAMATH	artificial	28	6.9	Aedes albopictus	0	0		KALPENI	artificial	30	7.4	Aedes albopictus	0
KADAMATH	artificial	26	7.5	Aedes albopictus	0	0		KALPENI	natural	29	7.1	Aedes albopictus	0
KADAMATH	artificial	26	7.1	Aedes albopictus	0	0		KALPENI	artificial	30	6.8	Aedes albopictus	0
KADAMATH	artificial	27	7.4	Aedes albopictus	0	0		KALPENI	artificial	31	7.4	Aedes albopictus	1
KADAMATH	artificial	27	7.4	Aedes albopictus	0	0		KALPENI	artificial	31	7.4	Armigeres subalbatus	1
KADAMATH	artificial	26	8.1	Aedes albopictus	0	0		KALPENI	artificial	30	7.3	Aedes albopictus	0
KADAMATH	artificial	27	7.7	Aedes albopictus	0	0		KALPENI	natural	29	6.6	Armigeres subalbatus	1
KADAMATH	artificial	28	7	Aedes albopictus	0	0		KALPENI	natural	29	6.6	Aedes albopictus	1
KADAMATH	artificial	27	7.4	Aedes albopictus	0	0		KALPENI	natural	30	6.9	Armigeres subalbatus	0
KADAMATH	artificial	26	7.4	Aedes albopictus	0	0		KALPENI	artificial	30	7	Aedes albopictus	0
KADAMATH	artificial	27	7.8	Aedes albopictus	0	0		KALPENI	artificial	30	7.6	Aedes albopictus	1
KADAMATH	artificial	27	7.2	Aedes albopictus	0	0		KALPENI	artificial	30	7.6	Armigeres subalbatus	1
KADAMATH	artificial	26	7.2	Aedes albopictus	0	0		KALPENI	artificial	29	7	Aedes albopictus	0
KADAMATH	artificial	26	7.4	Armigeres subalbatus	1	0		KALPENI	artificial	29	7	Culex quinquefasciatus	0
KADAMATH	artificial	26	7.4	Aedes albopictus	1	0		KALPENI	artificial	30	7.3	Aedes albopictus	0
KADAMATH	artificial	27	7.5	Aedes albopictus	0	0		KALPENI	artificial	30	7.2	Aedes albopictus	0
KADAMATH	artificial	27	6.8	Aedes albopictus	0	0		KALPENI	artificial	30	6.9	Armigeres subalbatus	1
KADAMATH	natural	26	7.7	Aedes albopictus	0	0		KALPENI	artificial	30	6.9	Aedes albopictus	1
KADAMATH	artificial	27	7.4	Aedes albopictus	0	0		KALPENI	artificial	30	7.5	Aedes albopictus	0
KADAMATH	artificial	27	7.1	Aedes albopictus	0	0		KALPENI	artificial	29	7.5	Aedes albopictus	0
KADAMATH	artificial	27	7.2	Aedes albopictus	0	0		KALPENI	artificial	30	7.9	Aedes albopictus	0
KADAMATH	artificial	26	7	Aedes albopictus	0	0		KALPENI	artificial	31	7.2	Aedes albopictus	0
KADAMATH	artificial	27	7.4	Aedes albopictus	0	0		KALPENI	artificial	30	7.2	Aedes albopictus	0
KADAMATH	artificial	27	7.6	Aedes albopictus	0	0		KALPENI	artificial	29	7.8	Aedes albopictus	0
KADAMATH	artificial	26	7.5	Aedes albopictus	0	0		KADAMATH	artificial	26	7.5	Aedes albopictus	1
KADAMATH	artificial	27	7.8	Aedes albopictus	0	0		KADAMATH	artificial	26	7.5	Armigeres subalbatus	1
KADAMATH	artificial	25	7	Aedes albopictus	0	0		KADAMATH	artificial	27	7.6	Aedes albopictus	0
KADAMATH	artificial	26	7.7	Aedes albopictus	0	0		KADAMATH	artificial	26	7.3	Aedes albopictus	0
KADAMATH	artificial	27	7.2	Aedes albopictus	0	0		KADAMATH	artificial	26	7.8	Aedes albopictus	0
KADAMATH	artificial	27	7.5	Aedes albopictus	0	0		KADAMATH	artificial	25	7.1	Aedes albopictus	0
KADAMATH	artificial	27	7.5	Aedes albopictus	0	0		KADAMATH	artificial	26	7.8	Aedes albopictus	1
KADAMATH	artificial	27	7	Aedes albopictus	0	0		KADAMATH	artificial	26	7.8	Armigeres subalbatus	1
KADAMATH	artificial	28	7.4	Aedes albopictus	0	0		KADAMATH	artificial	28	7.2	Aedes albopictus	0
KADAMATH	artificial	27	7.2	Aedes albopictus	0	0		KADAMATH	natural	27	8.1	Aedes albopictus	0
KADAMATH	artificial	27	7.5	Aedes albopictus	0	0		KADAMATH	natural	26	7.3	Armigeres subalbatus	0
KADAMATH	artificial	26	7.3	Aedes albopictus	0	0		KADAMATH	artificial	26	7.5	Aedes albopictus	0
KADAMATH	artificial	27	7.5	Aedes albopictus	0	0		KADAMATH	artificial	27	7.8	Aedes albopictus	0
KADAMATH	artificial	26	7.3	Aedes albopictus	0	0		KADAMATH	natural	26	7.2	Aedes albopictus	0
KADAMATH	artificial	27	7.2	Aedes albopictus	0	0		KADAMATH	natural	27	8	Armigeres subalbatus	0
KADAMATH	artificial	27	7.5	Aedes albopictus	0	0		KADAMATH	artificial	28	7.4	Culex quinquefasciatus	0
KADAMATH	artificial	27	7.8	Aedes albopictus	0	0		KADAMATH	artificial	28	7.4	Aedes albopictus	0
KADAMATH	artificial	29	7.3	Aedes albopictus	0	0		KADAMATH	artificial	26	7	Aedes albopictus	0
BITRA	artificial	31	7.8	Aedes albopictus	0	0		KADAMATH	artificial	26	7.4	Aedes albopictus	0
BITRA	artificial	31	7	Aedes albopictus	0	0		KADAMATH	artificial	26	7.4	Aedes albopictus	0
BITRA	artificial	30	7.1	Aedes albopictus	0	0		KADAMATH	artificial	27	7.5	Aedes albopictus	0
BITRA	artificial	29	7	Aedes albopictus	0	0		KADAMATH	artificial	27	7.4	Aedes albopictus	0
BITRA	artificial	31	7.3	Aedes albopictus	0	0		KADAMATH	artificial	27	7.7	Aedes albopictus	0
BITRA	artificial	31	7.1	Aedes albopictus	0	0		KADAMATH	artificial	26	7.6	Aedes albopictus	0
MINICOY	artificial	29	7.6	Aedes albopictus	0	0		KADAMATH	artificial	28	7.3	Aedes albopictus	0
MINICOY	artificial	27	7.4	Aedes albopictus	0	0		KADAMATH	artificial	27	7.8	Aedes albopictus	0
MINICOY	artificial	30	6.8	Aedes aegypti	0	0		KADAMATH	artificial	28	7.8	Aedes albopictus	0
MINICOY	artificial	29	7.2	Aedes aegypti	0	0		KADAMATH	artificial	27	7.1	Aedes albopictus	0
MINICOY	artificial	29	7.2	Culex quinquefasciatus	0	0		KADAMATH	artificial	28	7.3	Aedes albopictus	0
MINICOY	artificial	31	7.7	Aedes aegypti	0	0		KADAMATH	artificial	28	7.3	Culex quinquefasciatus	0
MINICOY	artificial	29	7.6	Aedes aegypti	0	0		KADAMATH	natural	27	8	Aedes albopictus	0
MINICOY	artificial	30	6.8	Aedes aegypti	0	0		KADAMATH	artificial	27	8.1	Aedes albopictus	0
MINICOY	artificial	29	7.1	Aedes albopictus	0	0		KADAMATH	artificial	26	7.9	Aedes albopictus	0
MINICOY	artificial	28	7	Aedes albopictus	0	0		KADAMATH	artificial	27	6.9	Aedes albopictus	0
MINICOY	artificial	27	7.2	Aedes albopictus	0	0		KADAMATH	artificial	27	7.5	Aedes albopictus	0
MINICOY	artificial	29	7.2	Aedes albopictus	0	0		KADAMATH	artificial	28	7.4	Armigeres subalbatus	0
MINICOY	artificial	27	7.5	Aedes aegypti	0	0		KADAMATH	artificial	28	7.9	Aedes albopictus	0
MINICOY	artificial	31	6.9	Aedes aegypti	0	0		KADAMATH	artificial	27	7.5	Aedes albopictus	0
MINICOY	artificial	30	6.9	Aedes albopictus	0	0		KADAMATH	artificial	27	7.5	Armigeres subalbatus	0
MINICOY	artificial	29	7	Aedes albopictus	0	0		KADAMATH	artificial	28	7.4	Aedes albopictus	0
MINICOY	artificial	31	7.1	Aedes albopictus	0	0		KADAMATH	artificial	27	7.4	Culex quinquefasciatus	0
MINICOY	artificial	31	7	Aedes albopictus	0	0		KADAMATH	artificial	27	7.4	Aedes albopictus	0
MINICOY	artificial	30	7.7	Aedes aegypti	0	0		KADAMATH	artificial	26	7.8	Aedes albopictus	0
MINICOY	artificial	29	7.8	Aedes aegypti	0	0		KADAMATH	artificial	28	6.9	Aedes albopictus	0
MINICOY	artificial	29	7.2	Aedes albopictus	0	0		KADAMATH	artificial	26	7.5	Aedes albopictus	0
MINICOY	artificial	29	7.1	Aedes albopictus	0	0		KADAMATH	artificial	26	7.1	Aedes albopictus	0
MINICOY	artificial	29	7.2	Aedes albopictus	0	0		KADAMATH	artificial	27	7.4	Aedes albopictus	0
MINICOY	artificial	27	7.5	Culex quinquefasciatus	1	0		KADAMATH	artificial	27	7.4	Aedes albopictus	0
MINICOY	artificial	27	7.5	Aedes albopictus	1	0		KADAMATH	artificial	26	8.1	Aedes albopictus	0
MINICOY	artificial	27	7.3	Aedes albopictus	0	0		KADAMATH	artificial	27	7.7	Aedes albopictus	0
MINICOY	artificial	29	7.3	Aedes albopictus	0	0		KADAMATH	artificial	28	7	Aedes albopictus	0
MINICOY	artificial	29	7.3	Aedes albopictus	0	0		KADAMATH	artificial	27	7.4	Aedes albopictus	0
MINICOY	artificial	29	7.5	Aedes albopictus	0	0		KADAMATH	artificial	26	7.4	Aedes albopictus	0
								KADAMATH	artificial	27	7.8	Aedes albopictus	0
								KADAMATH	artificial	26	8.2	Armigeres subalbatus	0
								KADAMATH	artificial	27	7.2	Aedes albopictus	0
								KADAMATH	artificial	26	7.2	Aedes albopictus	0
								KADAMATH	artificial	26	7.4	Armigeres subalbatus	1
								KADAMATH	artificial	26	7.4	Aedes albopictus	1
								KADAMATH	artificial	27	7.5	Aedes albopictus	0
								KADAMATH	artificial	27	7.8	Armigeres subalbatus	0
								KADAMATH	artificial	27	6.8	Aedes albopictus	0
								KADAMATH	natural	26	7.7	Aedes albopictus	0
								KADAMATH	artificial	27	7.4	Aedes albopictus	0
								KADAMATH	artificial	27	7.1	Aedes albopictus	0
								KADAMATH	artificial	27	7.2	Aedes albopictus	0
								KADAMATH	artificial	26	7	Aedes albopictus	0
								KADAMATH	artificial	27	7.4	Aedes albopictus	0
								KADAMATH	artificial	27	7.6	Aedes albopictus	0
								KADAMATH	artificial	26	7.5	Aedes albopictus	0
								KADAMATH	natural	26	7.9	Armigeres subalbatus	0
								KADAMATH	artificial	27	7.8	Aedes albopictus	0
								KADAMATH	artificial	25	7	Aedes albopictus	0
								KADAMATH	artificial	26	7.7	Aedes albopictus	0
								KADAMATH	artificial	27	7.2	Aedes albopictus	0
								KADAMATH	artificial	27	7.5	Aedes albopictus	0
								KADAMATH	artificial	27	7.5	Aedes albopictus	0
								KADAMATH	artificial	27	7	Aedes albopictus	0
								KADAMATH	artificial	28	7.4	Aedes albopictus	0
								KADAMATH	artificial	27	7.2	Aedes albopictus	0
								KADAMATH	artificial	27	7.5	Aedes albopictus	0
								KADAMATH	artificial	26	7.3	Aedes albopictus	0
								KADAMATH	artificial	27	7.5	Aedes albopictus	0
								KADAMATH	artificial	26	7.3	Aedes albopictus	0
								KADAMATH	artificial	27	7.2	Aedes albopictus	0
								KADAMATH	artificial	27	7.5	Aedes albopictus	0
								KADAMATH	artificial	27	7.8	Aedes albopictus	0
								KADAMATH	artificial	27	7.8	Armigeres subalbatus	0
								KADAMATH	artificial	29	7.3	Aedes albopictus	0
								BITRA	artificial	31	7.8	Aedes albopictus	0
								BITRA	artificial	31	7	Aedes albopictus	0
								BITRA	artificial	30	7.1	Aedes albopictus	0
								BITRA	artificial	29	7	Aedes albopictus	0
								BITRA	artificial	31	7.3	Aedes albopictus	0
								BITRA	artificial	31	7.1	Aedes albopictus	0
								MINICOY	artificial	29	6.8	Armigeres subalbatus	0
								MINICOY	artificial	29	7.6	Aedes albopictus	0
								MINICOY	artificial	27	7.4	Aedes albopictus	0
								MINICOY	natural	30	7.2	Armigeres subalbatus	0
								MINICOY	natural	30	7.7	Armigeres subalbatus	0
								MINICOY	artificial	29	7.1	Aedes albopictus	0
								MINICOY	artificial	28	7	Aedes albopictus	0
								MINICOY	artificial	27	7.2	Aedes albopictus	0
								MINICOY	artificial	29	7.2	Aedes albopictus	0
								MINICOY	artificial	30	6.9	Aedes albopictus	0
								MINICOY	artificial	29	7	Aedes albopictus	0
								MINICOY	artificial	31	7.1	Aedes albopictus	0
								MINICOY	artificial	31	7	Aedes albopictus	0
								MINICOY	artificial	30	7.7	Aedes aegypti	0
								MINICOY	artificial	29	7.8	Aedes aegypti	0
								MINICOY	artificial	29	7.2	Aedes albopictus	0
								MINICOY	artificial	29	7.1	Aedes albopictus	0
								MINICOY	artificial	29	7.2	Aedes albopictus	0
								MINICOY	artificial	29	7.2	Armigeres subalbatus	0
								MINICOY	artificial	27	7.5	Culex quinquefasciatus	0
								MINICOY	artificial	27	7.5	Aedes albopictus	0
								MINICOY	artificial	29	7.5	Armigeres subalbatus	0
								MINICOY	artificial	27	7.3	Aedes albopictus	0
								MINICOY	artificial	29	7.3	Aedes albopictus	0
								MINICOY	artificial	29	7.3	Aedes albopictus	0
								MINICOY	natural	30	6.6	Armigeres subalbatus	0
								MINICOY	artificial	29	7.5	Aedes albopictus	0
